# Supplementary material for: Mechanistic insights into plasmid transfer inhibition in Enterobacterales by nucleoside analogues
Source: NPJ Antimicrob Resist. 2026 Apr 14;4:23. doi: 10.1038/s44259-026-00197-5 (PMC13079834; doi:10.1038/s44259-026-00197-5)
Supplement: Supplementary file 2 — Supplementary Data 1. [file 44259_2026_197_MOESM2_ESM.xlsx]

## Sheet: Description
Supplementary Data 1. Lists of significant differentially expressed genes (DEGs) in Escherichia coli EC958 with pCTgfp and Klebsiella pneumoniae Ecl8 with pKpQILgfp treated with 0.008 µg/mL azidothymidine compared to DMSO control.

## Sheet: E coli DEGs
ID	Product	log2FoldChange	pvalue	padj
zraP	Signaling pathway modulator ZraP	-4.98782	2.26e-276	5.21e-273
yjaH	Predicted inner-membrane transporter YjaH (DUF21 family)	-2.83272	6.4e-87	5.18e-85
digH	Glycosyl hydrolase DigH	-2.79742	1.05e-125	2.55e-123
yohC	Inner membrane protein YohC	-2.71115	9.53e-117	1.83e-114
uspF	Universal stress protein F	-2.66849	1.05e-98	1.24e-96
hyaF	Hydrogenase-1 operon protein HyaF	-2.59713	1.83e-109	3.02e-107
dosP	Oxygen sensor protein DosP	-2.59097	6.69e-239	6.16e-236
ydeE	Uncharacterized MFS-type transporter YdeE	-2.57955	2.13e-74	1.08e-72
pgmB	Beta-phosphoglucomutase	-2.57749	1.71e-20	1.14e-19
yncL	Uncharacterized protein YncL	-2.54486	5.93e-71	2.63e-69
hyaA	Hydrogenase-1 small chain	-2.48665	1.37e-96	1.46e-94
tnaC	Tryptophanase operon leader peptide	-2.48223	1.02e-14	4.73e-14
tam	Trans-aconitate 2-methyltransferase	-2.47244	1.4e-76	8.27e-75
hemP	Hemin uptake protein HemP	-2.44214	5.7e-44	1e-42
ynaL	Protein YnaL	-2.41022	1.3e-40	2.04e-39
yneE	Voltage-dependent anion channel-forming protein	-2.37576	4.37e-81	3.15e-79
hyaD	Hydrogenase 1 maturation protease	-2.36929	2.56e-98	2.81e-96
hyaE	Hydrogenase-1 operon protein HyaE	-2.35091	1.15e-68	4.58e-67
gadC	Glutamate/gamma-aminobutyrate antiporter	-2.34648	2.32e-46	4.39e-45
ydcK	Uncharacterized acetyltransferase YdcK	-2.32492	5.07e-67	1.91e-65
cbdX	cytochrome bd-II oxidase subunit CbdX	-2.30933	8.03e-23	5.96e-22
osmC	Peroxiredoxin OsmC	-2.29669	8.51e-75	4.56e-73
macB	Macrolide ABC transporter ATP-binding protein/permease MacB	-2.2616	1.11e-65	3.96e-64
hyaC	Ni/Fe-hydrogenase b-type cytochrome subunit	-2.22337	5.32e-71	2.38e-69
EC958_RS10670	Hypothetical protein	-2.21841	5.69e-08	1.53e-07
EC958_RS08630	Diguanylate cyclase	-2.2055	3.23e-57	8.86e-56
hyaB	Hydrogenase-1 large chain	-2.2028	1.08e-67	4.23e-66
nrdH	Glutaredoxin-like protein NrdH	-2.17181	3.3e-15	1.58e-14
pdeD	EAL domain-containing protein	-2.15977	8.18e-85	6.18e-83
ydhK	FUSC family protein	-2.15764	7.38e-79	4.73e-77
alkB	DNA oxidative demethylase AlkB	-2.14915	3.18e-106	4.73e-104
mlrA	HTH-type transcriptional regulator MlrA	-2.13896	2.87e-67	1.09e-65
yebV	YebV family protein	-2.13895	1.25e-122	2.88e-120
pheL	pheA operon leader peptide PheL	-2.1326	4.3e-09	1.27e-08
rmf	Ribosome modulation factor	-2.12526	1.84e-40	2.87e-39
yojI	Microcin J25 efflux ABC transporter YojI	-2.12406	1.19e-74	6.17e-73
EC958_RS08825	Hypothetical protein	-2.1194	2.51e-07	6.43e-07
yeaH	YeaH/YhbH family protein	-2.11215	1.72e-65	6.03e-64
pdeR	Cyclic di-GMP phosphodiesterase	-2.10398	1.79e-70	7.7e-69
appC	Cytochrome bd-II oxidase subunit 1	-2.09367	1.24e-101	1.59e-99
ydfI	Mannitol dehydrogenase family protein	-2.08458	5.54e-39	8.05e-38
appB	Cytochrome d ubiquinol oxidase subunit II	-2.05514	1.07e-90	9.64e-89
ydcH	YdcH family protein	-2.05236	9.36e-42	1.51e-40
appA	Bifunctional acid phosphatase/4-phytase	-2.04911	3.67e-96	3.76e-94
yddH	Flavin reductase family protein	-2.03826	4.86e-39	7.15e-38
ydhL	DUF1289 domain-containing protein	-2.03705	8.98e-24	6.95e-23
ydhS	FAD-NAD(P)-binding protein	-2.02841	8.45e-53	1.98e-51
dbpA	ATP-dependent RNA helicase DbpA	-2.01624	7.86e-107	1.21e-104
ynfC	YnfC family lipoprotein	-2.00679	2.64e-30	2.77e-29
sufE	Cysteine desulfuration protein SufE	-1.99821	9.95e-68	3.92e-66
sodC	Superoxide dismutase [Cu-Zn] SodC	-1.99031	2.16e-64	7.34e-63
yohP	Small membrane protein YohP	-1.9641	1.3e-57	3.66e-56
sufS	Cysteine desulfurase SufS	-1.95786	2.08e-84	1.55e-82
EC958_RS06860	Hypothetical protein	-1.95763	5.29e-51	1.14e-49
EC958_RS07970	ABC transporter ATP-binding protein	-1.95736	1.23e-07	3.24e-07
EC958_RS29910	Hypothetical protein	-1.94202	5.92e-20	3.86e-19
EC958_RS04715	GPO family capsid scaffolding protein	-1.94119	1.16e-36	1.51e-35
msyB	Acidic protein MsyB	-1.92794	5.43e-72	2.53e-70
osmB	Osmotically-inducible lipoprotein OsmB	-1.92746	4.86e-66	1.79e-64
ydcL	DUF3313 domain-containing protein	-1.92355	3.17e-60	9.62e-59
ydgD	Serine protease	-1.91393	2.33e-64	7.83e-63
hipA	Type II toxin-antitoxin system serine/threonine protein kinase toxin HipA	-1.91336	7.85e-24	6.09e-23
cydH	Cytochrome bd-I accessory subunit CydH	-1.90891	1.03e-14	4.77e-14
sufD	Fe-S cluster assembly protein SufD	-1.90489	2.72e-100	3.3e-98
EC958_RS04710	phage major capsid protein, P2 family	-1.89598	5.45e-46	1.03e-44
narU	Nitrate/nitrite transporter NarU	-1.89155	8.64e-62	2.75e-60
ydiH	YdiH family protein	-1.88213	5.37e-23	4.04e-22
marC	NAAT family transporter MarC	-1.8605	5.94e-42	9.64e-41
ribB	3,4-dihydroxy-2-butanone-4-phosphate synthase	-1.8592	6.4e-79	4.15e-77
csiE	Stationary phase inducible protein CsiE	-1.85748	2.52e-48	5.08e-47
ydcV	ABC transporter permease	-1.84216	2.27e-32	2.58e-31
ybhN	YbhN family protein	-1.82812	1.01e-30	1.08e-29
yejB	Microcin C ABC transporter permease YejB	-1.80602	1e-78	6.32e-77
ymgE	GlsB/YeaQ/YmgE family stress response membrane protein	-1.80336	1e-43	1.73e-42
selO	Protein adenylyltransferase SelO	-1.79956	2.5e-60	7.67e-59
ybaT	APC family permease	-1.79261	1.11e-61	3.5e-60
yncJ	DUF2554 family protein	-1.7924	3.35e-14	1.49e-13
sufA	Fe-S cluster assembly scaffold SufA	-1.78103	1.21e-50	2.58e-49
yceK	YceK/YidQ family lipoprotein	-1.77641	1.94e-28	1.87e-27
yciQ	DUF2207 domain-containing protein	-1.77217	3.8e-55	9.68e-54
ydcT	ABC transporter ATP-binding protein	-1.76979	5.1e-47	9.84e-46
gpM	Phage terminase small subunit	-1.76749	3.69e-28	3.53e-27
dgcE	Diguanylate cyclase	-1.76578	1.35e-122	2.95e-120
EC958_RS04590	Phage tail sheath family protein	-1.76409	5.95e-39	8.62e-38
yebT	Lipid-binding membrane homeostasis protein YebT	-1.76292	6.97e-83	5.1e-81
sapD	Peptide ABC transporter ATP-binding protein SapD	-1.76058	9.4e-81	6.57e-79
sapF	Peptide ABC transporter ATP-binding protein SapF	-1.75891	2.48e-85	1.93e-83
ynbE	YnbE family lipoprotein	-1.7573	8.14e-12	2.99e-11
fliE	Flagellar hook-basal body complex protein FliE	-1.75681	4.26e-29	4.23e-28
yeaG	Protein kinase YeaG	-1.74971	7.69e-60	2.29e-58
EC958_RS19465	Hypothetical protein	-1.74892	3.14e-07	7.95e-07
gadB	Glutamate decarboxylase	-1.74581	5.85e-27	5.24e-26
ynfD	DUF1161 domain-containing protein	-1.74375	1.7e-36	2.2e-35
nrdI	Class Ib ribonucleoside-diphosphate reductase assembly flavoprotein NrdI	-1.73619	1.63e-15	8.07e-15
sufC	Fe-S cluster assembly ATPase SufC	-1.73584	1.47e-64	5.06e-63
yegP	YegP family protein	-1.73551	2.48e-52	5.65e-51
ydhF	Aldo/keto reductase family oxidoreductase	-1.73325	1.6e-27	1.48e-26
EC958_RS02620	DUF2931 family protein	-1.73266	5.31e-07	1.32e-06
ilvL	ilv operon leader peptide	-1.72001	2.02e-37	2.72e-36
adhP	Alcohol dehydrogenase AdhP	-1.71923	1.6e-31	1.77e-30
EC958_RS07115	3-oxoacyl-[acyl-carrier-protein] synthase III C-terminal domain-containing protein	-1.7179	2.73e-19	1.73e-18
narW	Nitrate reductase molybdenum cofactor assembly chaperone	-1.71686	5.58e-36	7.1e-35
patD	Aminobutyraldehyde dehydrogenase	-1.71243	4.08e-31	4.43e-30
yfiM	YfiM family lipoprotein	-1.71174	2.96e-30	3.08e-29
ydcU	ABC transporter permease	-1.70197	2.58e-25	2.11e-24
sufB	Fe-S cluster assembly protein SufB	-1.70097	4.7e-66	1.75e-64
folM	Dihydromonapterin reductase	-1.69561	4.73e-80	3.21e-78
btuC	Vitamin B12 ABC transporter permease BtuC	-1.69355	2.68e-56	7.15e-55
zraS	Two-component system sensor histidine kinase ZraS	-1.68499	6.72e-70	2.84e-68
ycjQ	Zinc-binding alcohol dehydrogenase	-1.68044	9.49e-09	2.71e-08
fumC	Class II fumarate hydratase	-1.6796	1.71e-38	2.42e-37
tehA	Dicarboxylate transporter/tellurite-resistance protein TehA	-1.67439	1.84e-42	3.05e-41
ldtE	L,D-transpeptidase LdtE	-1.66596	2.01e-62	6.44e-61
sapB	Putrescine export ABC transporter permease SapB	-1.66511	6.62e-54	1.63e-52
EC958_RS26430	Hypothetical protein	-1.66008	2e-56	5.39e-55
yfiB	OmpA family protein	-1.65715	9.3e-77	5.64e-75
sapC	Peptide ABC transporter permease SapC	-1.65685	1.36e-54	3.46e-53
cueR	Cu(I)-responsive transcriptional regulator	-1.65046	1.4e-100	1.74e-98
narZ	Nitrate reductase Z subunit alpha	-1.64995	5.96e-52	1.33e-50
dgcM	Diguanylate cyclase DgcM	-1.64942	3.61e-76	2.03e-74
cspH	Cold shock-like protein CspH	-1.64019	1.12e-08	3.19e-08
yneJ	Putrescine utilization regulator PtrR	-1.63424	3.13e-12	1.2e-11
EC958_RS07505	Phage major capsid protein	-1.63102	1.9e-38	2.69e-37
EC958_RS07320	DUF1391 family protein	-1.63074	1.53e-13	6.47e-13
menF	Isochorismate synthase MenF	-1.6267	6.13e-40	9.38e-39
ydgC	GlpM family protein	-1.62511	1.14e-29	1.16e-28
HXG14_RS00190	Hypothetical protein/Rpn family recombination-promoting nuclease/putative transposase	-1.6153	9.85e-23	7.25e-22
EC958_RS10675	Hypothetical protein	-1.61232	0.000670426	0.00120186
ydbH	YdbH family protein	-1.61155	5.21e-57	1.42e-55
EC958_RS04695	Tail protein X	-1.61081	0.000218955	0.000416322
EC958_RS04700	Head completion/stabilization protein	-1.60799	3.2e-13	1.32e-12
trpL	trp operon leader peptide	-1.60779	0.000513211	0.000933829
EC958_RS10690	Hypothetical protein	-1.60675	1.46e-05	3.16e-05
ydiV	Anti-FlhDC factor	-1.60645	7.82e-44	1.36e-42
ynfA	YnfA family protein	-1.60415	6.13e-13	2.47e-12
uxaB	Tagaturonate reductase	-1.60328	8.52e-39	1.23e-37
ydhI	DUF1656 domain-containing protein	-1.60235	7.64e-15	3.56e-14
nrdE	Class 1b ribonucleoside-diphosphate reductase subunit alpha	-1.60149	8.09e-42	1.31e-40
yedP	Mannosyl-3-phosphoglycerate phosphatase-related protein	-1.59987	7.97e-53	1.87e-51
EC958_RS30210	Hypothetical protein	-1.59939	1.22e-14	5.59e-14
ydeA	L-arabinose MFS transporter	-1.59691	1.14e-47	2.24e-46
yebW	YebW family protein	-1.59365	7.48e-43	1.25e-41
yeeY	LysR substrate-binding domain-containing protein	-1.59325	2.53e-69	1.03e-67
astB	N-succinylarginine dihydrolase	-1.59071	1.99e-32	2.28e-31
ptrB	Oligopeptidase B	-1.58029	2.74e-76	1.58e-74
nupG	Nucleoside permease NupG	-1.58028	4.23e-45	7.77e-44
yobB	Carbon-nitrogen hydrolase family protein YobB	-1.57779	6.1e-41	9.67e-40
uidA	bBeta-glucuronidase	-1.57718	1.5e-14	6.87e-14
fic	Putative adenosine monophosphate-protein transferase Fic	-1.57701	3.72e-31	4.06e-30
yjfF	Galactofuranose ABC transporter, permease protein YjfF	-1.57678	7.66e-54	1.87e-52
EC958_RS21065	TA system toxin CbtA family protein	-1.57575	6.43e-33	7.43e-32
ynfB	DUF1283 family protein	-1.57573	5.08e-36	6.49e-35
mdtG	Multidrug efflux MFS transporter MdtG	-1.57371	8.83e-67	3.31e-65
EC958_RS10725	Siphovirus Gp157 family protein	-1.57364	2.99e-07	7.59e-07
EC958_RS11695	Hypothetical protein	-1.56973	7.05e-30	7.25e-29
ydbJ	DUF333 domain-containing protein	-1.56376	4.42e-45	8.08e-44
yejE	ABC transporter permease	-1.55837	9.62e-53	2.23e-51
fruB	Fused PTS fructose transporter subunit IIA/HPr protein	-1.55434	6.77e-18	3.92e-17
menI	1,4-dihydroxy-2-naphthoyl-CoA hydrolase	-1.55195	1.77e-39	2.67e-38
ynfG	DMSO reductase like molybdoenzyme iron-sulfur subunit YnfG	-1.55187	0.000229565	0.000435597
pdeC	c-di-GMP phosphodiesterase PdeC	-1.54936	3.25e-49	6.72e-48
amyA	Alpha-amylase	-1.54412	5.45e-39	7.97e-38
ydcS	Putative ABC transporter substrate-binding protein YdcS	-1.5435	1.79e-24	1.42e-23
ychH	Stress-induced protein YchH	-1.54123	3.98e-35	4.92e-34
ygjH	tRNA-binding protein	-1.5379	1.16e-08	3.28e-08
hcxA	Hydroxycarboxylate dehydrogenase HcxA	-1.53383	6.43e-44	1.13e-42
ybdD	YbdD/YjiX family protein	-1.52693	2.21e-43	3.79e-42
EC958_RS07555	Phage tail tape measure protein	-1.52394	3.46e-38	4.8e-37
yejA	Extracellular solute-binding protein	-1.50961	1.54e-69	6.39e-68
yiiX	YiiX family permuted papain-like enzyme	-1.50686	3.45e-48	6.86e-47
yqfA	Hemolysin III family protein	-1.50536	1.88e-65	6.57e-64
yfdY	YfdY family protein	-1.50359	2.97e-42	4.85e-41
dgcN	Diguanylate cyclase DgcN	-1.50144	1.3e-58	3.76e-57
yccT	DUF2057 family protein	-1.49871	2.51e-28	2.41e-27
EC958_RS07490	HNH endonuclease	-1.4968	3.46e-18	2.05e-17
ytfT	Galactofuranose ABC transporter, ATP-binding protein YtfT	-1.49296	2.06e-42	3.39e-41
EC958_RS07500	Terminase large subunit	-1.49293	1.56e-27	1.45e-26
dgcZ	Diguanylate cyclase DgcZ	-1.49293	1.07e-15	5.36e-15
yoaL	Protein YoaL	-1.48827	3.65e-15	1.73e-14
nrfF	Heme lyase NrfEFG subunit NrfF	-1.48258	6.02e-13	2.43e-12
ymiD	Protein YmiD	-1.47532	1.25e-06	3.02e-06
EC958_RS29850	Hypothetical protein	-1.47105	1.84e-11	6.56e-11
EC958_RS01265	Flagellar biosynthetic protein FliQ	-1.46979	4.29e-14	1.9e-13
nei	Endonuclease VIII	-1.46799	8.58e-44	1.48e-42
ydiS	FAD-dependent oxidoreductase	-1.46714	3.23e-16	1.67e-15
EC958_RS24905	McrC family protein	-1.46451	2.46e-29	2.47e-28
rspA	Starvation-sensing protein RspA	-1.46198	5.77e-08	1.55e-07
poxB	Ubiquinone-dependent pyruvate dehydrogenase	-1.46025	7.3e-29	7.17e-28
EC958_RS04685	M15 family metallopeptidase	-1.4557	2.33e-09	7.04e-09
ydcZ	DMT family transporter	-1.44971	1.42e-30	1.51e-29
EC958_RS07130	F390 synthetase-related protein	-1.44967	8.03e-21	5.43e-20
EC958_RS07440	YdfR family protein	-1.44962	2.68e-14	1.2e-13
hslJ	Heat shock protein HslJ	-1.44953	1.23e-60	3.79e-59
EC958_RS15670	Hypothetical protein	-1.44803	9.47e-12	3.46e-11
pdeB	Cyclic-guanylate-specific phosphodiesterase PdeB	-1.44476	8.84e-34	1.05e-32
EC958_RS07125	MBL fold metallo-hydrolase	-1.44302	3.02e-10	9.84e-10
tssG	Type VI secretion system baseplate subunit TssG	-1.44259	6.06e-35	7.41e-34
clsC	Cardiolipin synthase ClsC	-1.44126	4.13e-53	9.82e-52
nrfD	Cytochrome c nitrite reductase subunit Nrf	-1.44081	4.55e-22	3.23e-21
speG	Spermidine N1-acetyltransferase	-1.4376	4.57e-51	9.88e-50
nrdF	Class 1b ribonucleoside-diphosphate reductase subunit beta	-1.43435	1.97e-09	5.98e-09
ydhQ	AIDA repeat-containing protein	-1.43376	2.39e-59	6.98e-58
fliZ	Flagella biosynthesis regulatory protein FliZ	-1.43086	3.37e-13	1.39e-12
EC958_RS02925	D-ribose ABC transporter substrate-binding protein	-1.42762	1.25e-15	6.21e-15
EC958_RS07140	Sterol desaturase family protein	-1.41973	3.54e-17	1.96e-16
ycgB	SpoVR family protein	-1.41808	1.49e-36	1.94e-35
ycjG	L-Ala-D/L-Glu epimerase	-1.41569	4.42e-41	7.07e-40
EC958_RS29875	Hypothetical protein	-1.41506	6.21e-05	0.000125727
tus	DNA replication terminus site-binding protein	-1.41372	4.31e-37	5.7e-36
ymdF	General stress protein	-1.4116	4.84e-13	1.97e-12
btuD	Vitamin B12 ABC transporter ATP-binding protein BtuD	-1.41159	1.69e-46	3.22e-45
eamA	O-acetylserine/cysteine exporter	-1.40984	2.29e-48	4.62e-47
EC958_RS11180	Head-tail connector protein	-1.40982	7.98e-22	5.62e-21
mlc	Sugar metabolism global transcriptional regulator Mlc	-1.40757	3.59e-10	1.16e-09
ycjT	Kojibiose phosphorylase	-1.40378	4.34e-21	2.97e-20
agp	Lipid IV(A) palmitoyltransferase PagP	-1.40357	1.08e-33	1.27e-32
tmcA	tRNA cytosine(34) acetyltransferase TmcA	-1.39067	2.84e-34	3.43e-33
EC958_RS07560	Phage tail protein	-1.38819	2.45e-10	8.08e-10
EC958_RS02915	Sugar ABC transporter ATP-binding protein	-1.38467	8e-12	2.94e-11
ydgI	Amino acid permease	-1.38407	9.34e-33	1.08e-31
gstA	Glutathione transferase GstA	-1.38252	4.37e-36	5.6e-35
arnE	4-amino-4-deoxy-L-arabinose-phosphoundecaprenol flippase subunit ArnE	-1.38235	1.36e-28	1.33e-27
EC958_RS06855	ABC-three component system middle component 2	-1.38175	5.33e-20	3.47e-19
fliM	Flagellar motor switch protein FliM	-1.37971	1.07e-16	5.73e-16
hipB	Type II toxin-antitoxin system antitoxin HipB	-1.37523	8.8e-12	3.22e-11
EC958_RS10740	Tyrosine-type recombinase/integrase	-1.37337	8.85e-17	4.76e-16
flhE	Flagellar protein FlhE	-1.37053	7.87e-12	2.9e-11
EC958_RS06840	Hypothetical protein	-1.36669	0.000295662	0.000554395
EC958_RS06850	ABC-three component system protein	-1.3653	6.36e-28	5.95e-27
clsB	Cardiolipin synthase ClsB	-1.36397	2.84e-23	2.15e-22
ycjX	YcjX family protein	-1.36307	1.5e-32	1.72e-31
btuE	Bifunctional thioredoxin/glutathione peroxidase	-1.36132	8.83e-34	1.05e-32
dgcQ	Cellulose biosynthesis regulator diguanylate cyclase DgcQ	-1.36072	1.47e-45	2.73e-44
glsA	Glutaminase A	-1.35994	4.99e-28	4.71e-27
EC958_RS19940	Hypothetical protein	-1.35961	2.3e-23	1.75e-22
ydgA	YdgA family protein	-1.35854	1.33e-42	2.22e-41
phrB	Deoxyribodipyrimidine photo-lyase	-1.35847	9.38e-73	4.6e-71
cbpA	Curved DNA-binding protein	-1.35435	4.33e-28	4.11e-27
metE	5-methyltetrahydropteroyltriglutamate-homocysteine S-methyltransferase	-1.35165	9.96e-15	4.6e-14
ycjP	Carbohydrate ABC transporter permease	-1.35104	0.000456894	0.000838973
rimL	50S ribosomal protein L7/L12-serine acetyltransferase	-1.35085	1.02e-25	8.57e-25
fadK	Medium-chain fatty-acid--CoA ligase	-1.34957	4.28e-10	1.38e-09
gpW	gpW family head-tail joining protein	-1.34837	1.88e-09	5.72e-09
EC958_RS11205	Terminase large subunit	-1.34517	6.71e-18	3.9e-17
EC958_RS11195	Phage portal protein	-1.34327	2.21e-17	1.24e-16
ycjN	ABC transporter substrate-binding protein	-1.34241	0.00472461	0.00758472
ydcY	DUF2526 family protein YdcY	-1.33792	6.46e-40	9.86e-39
yeiG	S-formylglutathione hydrolase	-1.33572	1.98e-27	1.82e-26
evgS	Acid-sensing system histidine kinase EvgS	-1.33197	4.87e-35	6e-34
EC958_RS10520	Phage baseplate assembly protein V	-1.33074	1.04e-08	2.95e-08
yeaQ	GlsB/YeaQ/YmgE family stress response membrane protein	-1.33068	4.6e-22	3.26e-21
rssB	Two-component system response regulator RssB	-1.32895	1.39e-45	2.61e-44
cedA	Cell division activator CedA	-1.32864	3.47e-22	2.48e-21
EC958_RS11240	Class II holin family protein	-1.3286	8.59e-17	4.63e-16
kbp	Potassium binding protein Kbp	-1.32831	3.76e-19	2.37e-18
yoaE	CNNM family cation transport protein YoaE	-1.32706	7.43e-48	1.46e-46
yniA	Fructosamine kinase family protein	-1.32371	9.6e-34	1.14e-32
EC958_RS07495	Terminase large subunit	-1.32257	2.44e-18	1.47e-17
dps	DNA starvation/stationary phase protection protein Dps	-1.31989	2.45e-18	1.47e-17
btsR	Two-component system response regulator BtsR	-1.31967	6.42e-38	8.8e-37
ybiI	C4-type zinc finger protein YbiI	-1.31952	1.53e-25	1.27e-24
EC958_RS13485	StfH/YfcO family fimbrial adhesin	-1.31932	8.83e-53	2.06e-51
ydcO	BenE family transporter YdcO	-1.31363	2.18e-12	8.4e-12
EC958_RS04755	Replication endonuclease	-1.31235	6.22e-15	2.92e-14
EC958_RS07435	Class II holin family protein	-1.31187	3.57e-12	1.35e-11
EC958_RS11210	Phage terminase small subunit P27 family	-1.31071	2.45e-15	1.19e-14
yhfG	YhfG family protein	-1.30562	2.9e-36	3.74e-35
ivbL	ilvB operon leader peptide IvbL	-1.30255	1.48e-27	1.37e-26
ycjS	Gfo/Idh/MocA family protein	-1.29936	1.38e-16	7.28e-16
EC958_RS11130	C40 family peptidase	-1.29316	1.32e-16	7.03e-16
yfdC	Formate/nitrite transporter family protein	-1.28923	8.38e-17	4.53e-16
EC958_RS16900	DUF987 domain-containing protein	-1.28524	3.92e-18	2.32e-17
pykF	Pyruvate kinase PykF	-1.28265	6.41e-22	4.54e-21
ycgN	YcgN family cysteine cluster protein	-1.28197	3.79e-17	2.09e-16
tnaA	Tryptophanase	-1.28125	2.68e-05	5.63e-05
lpxM	Lauroyl-Kdo(2)-lipid IV(A) myristoyltransferase	-1.28121	3.52e-38	4.87e-37
yadX	Protein YadX	-1.27817	1.15e-13	4.9e-13
EC958_RS21060	Type IV toxin-antitoxin system YeeU family antitoxin	-1.27715	1.6e-29	1.62e-28
gutM	Transcriptional regulator GutM	-1.27645	4.4e-09	1.3e-08
ydiP	AraC family transcriptional regulator	-1.27486	6.76e-06	1.52e-05
EC958_RS12370	DUF4132 domain-containing protein	-1.27459	3.66e-25	2.97e-24
ypeC	DUF2502 domain-containing protein YpeC	-1.2677	1.53e-32	1.75e-31
yecH	YecH family metal-binding protein	-1.26763	5.59e-18	3.28e-17
yfaQ	YfaQ family protein	-1.26395	1.74e-35	2.2e-34
EC958_RS07400	Site-specific DNA-methyltransferase	-1.26362	1.66e-29	1.68e-28
fnr	Fumarate/nitrate reduction transcriptional regulator Fnr	-1.26283	2.07e-30	2.19e-29
yeiB	DUF418 domain-containing protein YeiB	-1.26138	2.18e-33	2.55e-32
fliA	RNA polymerase sigma factor FliA	-1.25863	1.15e-05	2.51e-05
ldtD	L,D-transpeptidase	-1.25821	1.87e-33	2.2e-32
EC958_RS06965	IS3-like element ISEc24 family transposase	-1.25763	1.32e-35	1.67e-34
EC958_RS02625	DUF2931 family protein	-1.25757	0.0033142	0.00543793
ppsR	Posphoenolpyruvate synthetase regulatory kinase/phosphorylase PpsR	-1.25579	2.05e-56	5.5e-55
idi	Isopentenyl-diphosphate Delta-isomerase	-1.25393	2.14e-35	2.69e-34
ydeP	Acid resistance putative oxidoreductase YdeP	-1.25359	4.74e-14	2.09e-13
EC958_RS09710	SIMPL domain-containing protei	-1.24997	1.15e-11	4.15e-11
EC958_RS05150	Hypothetical protein	-1.24814	0.00110567	0.00193105
acnA	A]conitate hydratase AcnA	-1.24161	3.24e-15	1.56e-14
EC958_RS06940	DUF2339 domain-containing protein	-1.23906	5.11e-26	4.37e-25
ydcJ	VOC family protein	-1.23803	1.9e-28	1.84e-27
hrpA	ATP-dependent RNA helicase HrpA	-1.23718	4.44e-28	4.2e-27
clcB	Voltage-gated ClC-type chloride channel ClcB	-1.23597	8.14e-23	6.03e-22
EC958_RS04690	Phage holin family protein	-1.23434	0.000426289	0.000785907
pqiB	Intermembrane transport protein PqiB	-1.22848	5.37e-39	7.88e-38
EC958_RS11215	HNH endonuclease	-1.22099	3.94e-16	2.02e-15
EC958_RS07580	Phage attachment tail tip protein J	-1.22002	1.59e-22	1.17e-21
cbpM	Chaperone modulator CbpM	-1.21992	8.79e-18	5.05e-17
pgpA	Phosphatidylglycerophosphatase A	-1.21845	2.82e-38	3.94e-37
EC958_RS24655	DUF2254 domain-containing protein	-1.21563	1.63e-25	1.35e-24
EC958_RS07550	Phage tail assembly protein T	-1.21543	1.49e-06	3.55e-06
EC958_RS07445	Lysozyme	-1.21407	3.37e-12	1.28e-11
EC958_RS29175		-1.21328	5.93e-15	2.79e-14
ydhJ	HlyD family secretion protein	-1.2126	1.9e-14	8.61e-14
EC958_RS10730	Hypothetical protein	-1.21165	0.0130624	0.0196425
ydfC	Protein YdfC	-1.20749	6.2e-19	3.85e-18
yegH	TerC family protein	-1.20729	5.17e-58	1.47e-56
cfa	Cyclopropane fatty acyl phospholipid synthase	-1.20675	6.53e-44	1.14e-42
preA	NAD-dependent dihydropyrimidine dehydrogenase subunit PreA	-1.20639	8.93e-28	8.31e-27
EC958_RS07700	Hypothetical protein	-1.20621	2.25e-13	9.36e-13
EC958_RS06800	ABC transporter ATP-binding protein	-1.206	2.28e-08	6.36e-08
EC958_RS10595	Phage holin family protein	-1.20308	0.00024455	0.000462507
yeeO	Toxic metabolite efflux MATE transporter YeeO	-1.20275	7.07e-44	1.23e-42
EC958_RS04660	Phage baseplate assembly protein V	-1.20245	7.57e-17	4.11e-16
EC958_RS10570	Phage terminase large subunit family protein	-1.19985	1.84e-11	6.56e-11
pabA	Aminodeoxychorismate synthase component 2	-1.19955	4.42e-51	9.61e-50
yphA	DoxX family protein	-1.19752	1.73e-20	1.15e-19
aidB	Isovaleryl-CoA dehydrogenase	-1.19299	3.99e-20	2.63e-19
EC958_RS07620	Tail fiber assembly protein	-1.19185	0.000151302	0.000292513
EC958_RS23345	ATP-binding protein	-1.19178	2.09e-08	5.83e-08
fxsA	FsxA family protein	-1.19132	1.91e-28	1.84e-27
yejF	Microcin C ABC transporter ATP-binding protein YejF	-1.18649	1.49e-25	1.24e-24
thiK	Thiamine kinase	-1.18615	3.2e-38	4.46e-37
EC958_RS15035	Hypothetical protein	-1.18582	7.16e-15	3.35e-14
ada	Glutamate decarboxylase	-1.18543	3.46e-47	6.7e-46
otsA	Alpha,alpha-trehalose-phosphate synthase	-1.1851	8.7e-31	9.37e-30
ycjF	YcjF family protein	-1.18301	4.11e-22	2.93e-21
ynfE	Selenate/tellurate reductase subunit YnfE	-1.1807	6.54e-15	3.07e-14
EC958_RS11125	Tail assembly protein	-1.17969	6.06e-12	2.25e-11
EC958_RS11235	YdfR family protein	-1.17761	2.18e-15	1.06e-14
aldA	Aldehyde dehydrogenase	-1.17712	1.77e-15	8.74e-15
EC958_RS07120	NAD-dependent epimerase/dehydratase family protein	-1.17621	3.42e-22	2.46e-21
hpf	Acetaldehyde dehydrogenase	-1.17449	5.79e-23	4.33e-22
cdgI	GGDEF domain-containing protein	-1.17412	3.1e-15	1.49e-14
EC958_RS11190	HK97 family phage prohead protease	-1.17367	1.47e-14	6.73e-14
ycjO	Carbohydrate ABC transporter permease	-1.17194	7.49e-06	1.67e-05
narI	Respiratory nitrate reductase subunit gamma	-1.17107	3.66e-21	2.51e-20
yhhJ	ABC transporter permease	-1.17083	2.39e-10	7.9e-10
nhoA	N-hydroxyarylamine O-acetyltransferase	-1.16967	3.25e-11	1.14e-10
psiF	Phosphate starvation-inducible protein PsiF	-1.16816	5.04e-48	9.97e-47
EC958_RS30305	Hypothetical protein	-1.16788	0.0144536	0.0215448
gsiB	Glutathione ABC transporter substrate-binding protein GsiB	-1.16736	6.12e-26	5.21e-25
ydjF	DeoR/GlpR family DNA-binding transcription regulator	-1.16648	1.81e-24	1.43e-23
EC958_RS11270	Antitermination protein Q	-1.16628	8.64e-11	2.93e-10
ydiQ	Electron transfer flavoprotein	-1.16472	4.1e-06	9.42e-06
EC958_RS11145	Phage tail tape measure protein	-1.16361	1.38e-20	9.26e-20
treA	Alpha,alpha-trehalase	-1.16359	9.93e-27	8.82e-26
sapA	ABC transporter substrate-binding protein SapA	-1.16327	3.52e-52	7.91e-51
yfaT	DUF1175 domain-containing protein	-1.16225	0.00655508	0.0103467
rspR	DNA-binding transcriptional regulator rspR	-1.16186	9.81e-30	1e-28
malX	PTS maltose transporter subunit IICB	-1.16024	3.23e-17	1.8e-16
ugpE	sn-glycerol-3-phosphate ABC transporter permease UgpE	-1.15912	8.87e-19	5.47e-18
EC958_RS07520	Head-tail connector protein	-1.15738	4.13e-13	1.68e-12
EC958_RS07465	Hypothetical protein	-1.15269	1.06e-05	2.32e-05
glgS	Cell surface composition regulator GlgS	-1.1523	3.72e-24	2.91e-23
sgcB	PTS sugar transporter subunit IIB SgcB	-1.15122	4.54e-06	1.04e-05
yohF	SDR family oxidoreductase	-1.14659	2.54e-25	2.08e-24
ydfB	Protein YdfB	-1.14225	8.53e-11	2.9e-10
EC958_RS04680	DUF2570 domain-containing protein	-1.13993	1.58e-08	4.46e-08
EC958_RS10705	Transcriptional regulator	-1.13832	0.00202633	0.00341976
tssJ	Type VI secretion system lipoprotein TssJ	-1.13663	0.00055345	0.00100112
arnT	Lipid IV(A) 4-amino-4-deoxy-L-arabinosyltransferase	-1.13608	3.9e-22	2.79e-21
EC958_RS11365	Exonuclease	-1.13542	4.05e-24	3.16e-23
yghX	YghX family hydrolase	-1.13151	2.72e-39	4.04e-38
nifJ	Pyruvate:ferredoxin (flavodoxin) oxidoreductase	-1.13021	7.49e-24	5.82e-23
hdeA	Acid-activated periplasmic chaperone HdeA	-1.12938	2.17e-14	9.76e-14
ynjF	DP-alcohol phosphatidyltransferase family protein	-1.12486	5.43e-21	3.7e-20
yehE	YehE family protein	-1.12243	3.33e-13	1.37e-12
ibsC	Type I toxin-antitoxin system toxin IbsC	-1.12148	1.19e-18	7.26e-18
yceF	7-methyl-GTP pyrophosphatase	-1.12123	9e-47	1.73e-45
nemR	DNA-binding transcriptional regulator NemR	-1.11922	7.15e-15	3.35e-14
glsB	Glutaminase B	-1.11823	2.04e-24	1.61e-23
EC958_RS11795	Hypothetical protein	-1.11507	9.83e-08	2.61e-07
yohO	Protein YohO	-1.11382	3.12e-11	1.1e-10
yjdN	VOC family metalloprotein YjdN	-1.11282	3.22e-12	1.23e-11
yodD	Peroxide/acid resistance protein YodD	-1.11266	2.86e-25	2.33e-24
thiF	Thiazole biosynthesis adenylyltransferase ThiF	-1.10887	4.34e-14	1.92e-13
EC958_RS11705	ABC transporter ATP-binding protein	-1.10602	5.07e-17	2.78e-16
gadE	Acid resistance transcriptional activator GadE	-1.10597	2.38e-15	1.16e-14
yccX	Acylphosphatase	-1.10486	2e-14	9.01e-14
EC958_RS11230	Lysozyme	-1.10301	3.39e-11	1.19e-10
EC958_RS07510	Hypothetical protein	-1.10167	8.66e-10	2.73e-09
EC958_RS11370	DUF4224 domain-containing protein	-1.10085	2.28e-09	6.9e-09
asr	Acid resistance repetitive basic protein Asr	-1.09895	1.38e-10	4.64e-10
glpD	Glycerol-3-phosphate dehydrogenase	-1.09776	6.04e-31	6.55e-30
EC958_RS10560	Phage portal protein	-1.09596	5.28e-16	2.7e-15
fliT	Flagella biosynthesis regulatory protein FliT	-1.09358	0.0081746	0.0126943
yoaJ	Protein YoaJ	-1.09312	0.00979123	0.0150323
EC958_RS07475	Hypothetical protein	-1.0924	9.84e-13	3.9e-12
ortT	Orphan toxin OrtT	-1.09195	6.72e-07	1.65e-06
EC958_RS11175	Phage head closure protein	-1.09144	5.99e-13	2.42e-12
ynjH	YnjH family protein	-1.09136	3.14e-13	1.3e-12
metJ	met regulon transcriptional regulator MetJ	-1.09036	2.82e-29	2.81e-28
EC958_RS11560	IbrB-like domain-containing protein	-1.09033	3.51e-23	2.65e-22
pat	Protein lysine acetyltransferase	-1.09021	2.32e-30	2.45e-29
yneG	DUF4186 domain-containing protein	-1.08898	1.51e-05	3.27e-05
nudG	CTP pyrophosphohydrolase	-1.08769	1.02e-11	3.73e-11
EC958_RS06905	Tyrosine-type recombinase/integrase	-1.0876	7.87e-17	4.26e-16
yebS	Membrane integrity lipid transport subunit YebS	-1.08737	3.01e-22	2.17e-21
yhiD	MgtC/SapB family protein	-1.08693	6.59e-16	3.34e-15
EC958_RS10685	Replicative DNA helicase	-1.08597	7.56e-10	2.4e-09
rssA	Patatin-like phospholipase RssA	-1.08479	8.25e-26	6.96e-25
ynfL	LysR family transcriptional regulator	-1.08385	6.88e-09	1.99e-08
ynaI	Low conductance mechanosensitive channel YnaI	-1.08187	1.78e-34	2.16e-33
ssuE	NADPH-dependent FMN reductase	-1.08085	2.29e-07	5.89e-07
ecnB	Lipoprotein toxin entericidin B	-1.08066	9.06e-26	7.63e-25
uidR	DNA-binding transcriptional regulator UidR	-1.08012	1e-25	8.43e-25
EC958_RS29610	Hypothetical protein	-1.07728	3.51e-08	9.6e-08
gsiD	Glutathione ABC transporter permease GsiD	-1.07657	7.34e-19	4.54e-18
ynfH	Selenate reductase membrane anchor subunit YnfH	-1.07487	8.15e-11	2.78e-10
timP	Small toxic inner membrane protein TimP	-1.07287	3.49e-15	1.66e-14
uvrC	Excinuclease ABC subunit UvrC	-1.07147	2.16e-33	2.54e-32
rseC	SoxR-reducing system protein RseC	-1.07129	3.15e-27	2.86e-26
EC958_RS19470	PstS family phosphate ABC transporter substrate-binding protein	-1.07127	1.89e-07	4.9e-07
EC958_RS04610	Phage tail tape measure protein	-1.0709	1.3e-24	1.04e-23
thiH	2-iminoacetate synthase ThiH	-1.07024	9.1e-17	4.89e-16
EC958_RS11260	tRNA-Ile	-1.0698	1.96e-17	1.1e-16
bfr	Bacterioferritin	-1.06829	2.93e-14	1.31e-13
thrL	thr operon leader peptide	-1.06615	6.9e-13	2.77e-12
EC958_RS10530	Hypothetical protein	-1.06612	0.000239393	0.000453685
yohD	DedA family protein	-1.06582	9.28e-31	9.97e-30
torZ	Trimethylamine N-oxide reductase TorZ	-1.06528	9.06e-18	5.2e-17
dsdC	DNA-binding transcriptional regulator DsdC	-1.06287	4.87e-14	2.14e-13
aldB	Aldehyde dehydrogenase AldB	-1.06271	4.09e-20	2.69e-19
sra	Stationary-phase-induced ribosome-associated protein	-1.06251	2.56e-15	1.24e-14
fliO	Flagellar biosynthetic protein FliO	-1.06154	0.000244682	0.000462567
astD	Succinylglutamate-semialdehyde dehydrogenase	-1.05933	1.39e-16	7.36e-16
mazG	Nucleoside triphosphate pyrophosphohydrolas	-1.0592	3.09e-19	1.95e-18
gsiA	Glutathione ABC transporter ATP-binding protein GsiA	-1.05802	1.13e-23	8.68e-23
cvrA	Potassium/proton antiporter	-1.05794	1.27e-26	1.11e-25
EC958_RS07290	Excisionase	-1.05746	0.0013851	0.00238741
mddA	GNAT family N-acetyltransferase	-1.05045	2.9e-12	1.11e-11
tyrR	Transcriptional regulator TyrR	-1.05043	1.08e-25	8.99e-25
otsB	Trehalose-phosphatase	-1.04852	3.34e-22	2.4e-21
EC958_RS11700	Hypothetical protein	-1.04824	3.13e-07	7.93e-07
pdxH	Pyridoxamine 5'-phosphate oxidase	-1.0482	4.57e-20	3e-19
uspE	Universal stress protein UspE	-1.04795	1.05e-26	9.24e-26
EC958_RS04950	Phage tail protein	-1.04731	5.81e-11	2e-10
yodC	YodC family protein	-1.04671	1.59e-12	6.16e-12
eutB	Ethanolamine ammonia-lyase subunit alpha	-1.04408	2.65e-17	1.48e-16
nrfE	Heme lyase CcmF/NrfE family subunit	-1.04394	1.3e-21	9.1e-21
EC958_RS10720	Hypothetical protein	-1.04346	3.86e-10	1.25e-09
malI	mal regulon transcriptional regulator MalI	-1.04188	2.13e-18	1.29e-17
ldcC	Lysine decarboxylase LdcC	-1.04164	6.93e-18	4.01e-17
ycfH	Metal-dependent hydrolase	-1.04077	2.75e-24	2.16e-23
cysC	Adenylyl-sulfate kinase	-1.04024	5.26e-12	1.96e-11
rclA	Reactive chlorine resistance oxidoreductase	-1.03988	2.42e-14	1.09e-13
ytfR	Galactofuranose ABC transporter, ATP-binding protein YtfR	-1.03927	1.48e-29	1.51e-28
ycaI	ComEC family protein	-1.03841	3.48e-18	2.07e-17
ccmB	Heme exporter protein CcmB	-1.03826	6.88e-14	2.99e-13
flhB	Flagellar biosynthesis protein FlhB	-1.0381	3.28e-13	1.35e-12
EC958_RS23760	GNAT family N-acetyltransferase	-1.03719	3.85e-17	2.12e-16
ybiO	Mechanosensitive channel protein	-1.03574	3.3e-15	1.58e-14
ydhT	Protein YdhT	-1.03471	7.79e-07	1.9e-06
EC958_RS07535	Tail completion protein gp17	-1.02979	3.48e-10	1.13e-09
EC958_RS20740	Tyrosine-type recombinase/integrase	-1.02811	3.79e-27	3.43e-26
EC958_RS07565	Phage minor tail protein L	-1.02754	3.63e-12	1.38e-11
pbpC	Peptidoglycan glycosyltransferase PbpC	-1.02675	1.64e-25	1.36e-24
pdxA	4-hydroxythreonine-4-phosphate dehydrogenase PdxA	-1.02429	2.75e-57	7.63e-56
EC958_RS07515	Phage minor tail protein L	-1.01993	3.43e-21	2.36e-20
gabT	4-aminobutyrate--2-oxoglutarate transaminase	-1.01933	4.76e-17	2.61e-16
ybtQ	Yersiniabactin ABC transporter ATP-binding/permease protein YbtQ	-1.01923	1.39e-15	6.89e-15
EC958_RS07575	Tail assembly protein	-1.01886	4.92e-08	1.33e-07
citG	Triphosphoribosyl-dephospho-CoA synthase CitG	-1.01779	9.83e-05	0.000193532
ybbY	Uracil/xanthine transporter	-1.01743	6.61e-11	2.26e-10
lhgO	L-2-hydroxyglutarate oxidase	-1.01547	9.89e-16	4.97e-15
lnt	Apolipoprotein N-acyltransferase	-1.01537	7.43e-54	1.82e-52
EC958_RS11475	Glycosyltransferase family 9 protein	-1.01518	0.00156096	0.00267651
EC958_RS11345	DUF1391 family protein	-1.01509	1.18e-15	5.87e-15
yadW	Small protein YadW	-1.01453	0.000285232	0.000535057
EC958_RS26895	Hypothetical protein	-1.01257	2.32e-07	5.96e-07
dctR	LuxR C-terminal-related transcriptional regulator	-1.0114	7.15e-08	1.91e-07
ftsI	Peptidoglycan glycosyltransferase FtsI	-1.01069	1.12e-21	7.91e-21
fliL	Flagellar basal body-associated protein FliL	-1.01055	0.000522923	0.000949627
cysT	Sulfate transport system permease protein CysT	-1.01014	5.52e-09	1.61e-08
osmE	Osmotically-inducible lipoprotein OsmE	-1.00874	2.56e-14	1.15e-13
araH	Arabinose ABC transporter permease AraH	-1.00829	1.15e-14	5.28e-14
ydiK	AI-2E family transporter YdiK	-1.00742	2.49e-22	1.8e-21
ydgJ	Oxidoreductase	-1.00364	3.81e-28	3.64e-27
ytiD	Protein YtiD	-1.00361	2.86e-10	9.36e-10
narH	Nitrate reductase subunit beta	-1.00203	5.89e-19	3.67e-18
ycjW	LacI family DNA-binding transcriptional regulator	-1.00114	5.94e-12	2.21e-11
ybeY	rRNA maturation RNase YbeY	-0.998808	5.47e-21	3.72e-20
mntH	Nramp family divalent metal transporter	-0.997826	2.81e-16	1.45e-15
mepH	Peptidoglycan DD-endopeptidase MepH	-0.997467	2.31e-18	1.39e-17
ypfJ	KPN_02809 family neutral zinc metallopeptidase	-0.996596	1.55e-14	7.08e-14
EC958_RS19745	GntR family transcriptional regulator	-0.995654	9.88e-08	2.62e-07
pphA	Protein-serine/threonine phosphatase	-0.99416	1.37e-10	4.61e-10
yciW	CMD domain-containing protein	-0.994085	5.71e-08	1.54e-07
EC958_RS01205	tRNA-Asp	-0.993339	7.29e-09	2.1e-08
yddE	PhzF family isomerase	-0.992583	8.81e-17	4.74e-16
nemA	N-ethylmaleimide reductase	-0.991771	1.11e-15	5.54e-15
adrA	Diguanylate cyclase AdrA	-0.989153	6.03e-16	3.07e-15
EC958_RS11645	Inovirus Gp2 family protein	-0.987606	0.00605326	0.00961387
EC958_RS11565	Phosphoadenosine phosphosulfate reductase	-0.987532	1.94e-20	1.29e-19
nrfC	Cytochrome c nitrite reductase Fe-S protein	-0.987199	3.05e-09	9.12e-09
EC958_RS07540		-0.986884	7.86e-16	3.98e-15
ybjT	Putative NAD(P)-binding oxidoreductase	-0.986292	1.86e-28	1.8e-27
hchA	Hsp31 family chaperone	-0.984888	1.06e-10	3.59e-10
ycjY	Hypothetical protein	-0.984076	4.39e-20	2.88e-19
yfcG	Glutathione-transferase–like protein	-0.983928	2.06e-15	1.01e-14
EC958_RS21820	Hypothetical protein	-0.983815	1.6e-13	6.75e-13
EC958_RS01670	Aldo/keto reductase	-0.983578	1.75e-14	7.96e-14
hemF	Oxygen-dependent coproporphyrinogen oxidase	-0.983512	1.26e-33	1.49e-32
elaB	Stress response protein ElaB	-0.983195	3.58e-13	1.47e-12
lacZ	Beta-galactosidase	-0.982885	4.42e-07	1.1e-06
gabP	GABA permease	-0.982688	2.47e-17	1.38e-16
EC958_RS07485	YlcI/YnfO family protein	-0.982541	7.03e-13	2.82e-12
mnmC	Bifunctional tRNA (5-methylaminomethyl-2-thiouridine)(34)-methyltransferase MnmD/FAD-dependent 5-carboxymethylaminomethyl-2-thiouridine(34 oxidoreductase MnmC	-0.979752	5.58e-29	5.5e-28
ycfL	YcfL family protein	-0.977637	8.1e-25	6.49e-24
EC958_RS04595	Phage major tail tube protein	-0.977073	1.71e-08	4.79e-08
EC958_RS07545	Phage tail assembly chaperone	-0.976624	1.17e-07	3.08e-07
EC958_RS07390	Antitermination protein	-0.971573	3.59e-06	8.29e-06
ydcR	Aminotransferase-like domain-containing protein	-0.971172	1.96e-13	8.21e-13
metA	Homoserine O-succinyltransferase	-0.970676	1.35e-12	5.28e-12
EC958_RS15690	Phospholipase effector Tle1 domain-containing protein	-0.968944	6.16e-13	2.48e-12
EC958_RS16510	tRNA-Phe	-0.96733	0.00954003	0.0146664
HXG14_RS00465	Type 4 pilus major pilin	-0.965845	7.76e-10	2.46e-09
clcA	H(+)/Cl(-) exchange transporter ClcA	-0.965765	1.62e-38	2.3e-37
topB	DNA topoisomerase III	-0.965053	9.53e-23	7.03e-22
ydgK	DNA-binding transcriptional regulator PgrR	-0.964622	4.12e-14	1.83e-13
hyuA	D-phenylhydantoinase	-0.96451	2.17e-15	1.06e-14
yfhM	Alpha2-macroglobulin	-0.964139	4.6e-18	2.71e-17
yehW	Glycine betaine ABC transporter permease YehW	-0.964121	1.12e-16	5.96e-16
EC958_RS02940	Transketolase	-0.963266	6.2e-05	0.000125665
EC958_RS11165	Tail completion protein gp17	-0.962404	5e-09	1.47e-08
EC958_RS16915	TA system toxin CbtA family protein	-0.962291	1.61e-13	6.77e-13
astE	Succinylglutamate desuccinylase	-0.960029	1.13e-09	3.53e-09
rutE	Malonic semialdehyde reductase	-0.959601	3.2e-06	7.43e-06
slp	Outer membrane lipoprotein Slp	-0.958195	9.07e-09	2.6e-08
yjdI	4Fe-4S mono-cluster protein YjdI	-0.957707	1.45e-12	5.64e-12
cheW	Chemotaxis protein CheW	-0.956966	0.0011015	0.0019245
dmsD	Tat proofreading chaperone DmsD	-0.95659	6.21e-08	1.66e-07
gsiC	Glutathione ABC transporter permease GsiC	-0.949137	9.69e-18	5.54e-17
EC958_RS04905	Phage tail protein	-0.94907	1.07e-10	3.62e-10
EC958_RS07530	HK97-gp10 family putative phage morphogenesis protein	-0.949014	2.66e-16	1.38e-15
EC958_RS03420	YhcH/YjgK/YiaL family protein	-0.94885	0.0120745	0.0182165
slyB	Outer membrane lipoprotein SlyB	-0.948654	2.78e-20	1.84e-19
EC958_RS11105	Prophage tail fiber N-terminal domain-containing protein	-0.947981	9.71e-19	5.97e-18
dgcP	Diguanylate cyclase DgcP	-0.947152	6.6e-14	2.88e-13
EC958_RS29585	Multidrug resistance protein MdtG	-0.947011	0.00481942	0.00772885
EC958_RS11395	DUF971 domain-containing protein	-0.945998	1.87e-25	1.53e-24
EC958_RS08235	Putative oxidoreductase	-0.941652	2.99e-07	7.59e-07
modD	Molybdenum transport system permease protein ModD	-0.937852	0.00261442	0.00434542
ybdK	Probable glutathione S-transferase YbdK	-0.937151	3.28e-21	2.27e-20
tssE	Type VI secretion system baseplate subunit TssE	-0.934242	0.000564324	0.00101999
zntB	Zinc transporter ZntB	-0.932625	3.29e-22	2.37e-21
EC958_RS07570	Putative membrane protein	-0.932121	4.92e-09	1.44e-08
EC958_RS11170	DUF4192 domain-containing protein	-0.930446	1.84e-09	5.62e-09
preT	Predicted enzyme PreT (threonine dehydratase-like)	-0.92876	2.76e-10	9.06e-10
yeaY	Putative oxidoreductase YeaY	-0.927862	1.68e-15	8.29e-15
ybtE	Nonribosomal peptide synthetase YbtE (siderophore biosynthesis)	-0.927672	1.78e-08	4.99e-08
gap	Glyceraldehyde-3-phosphate dehydrogenase A	-0.927314	8.04e-14	3.47e-13
lpoB	Penicillin-binding protein activator LpoB	-0.92717	1.39e-12	5.44e-12
aroH	Phospho-2-dehydro-3-deoxyheptonate aldolase (AroH)	-0.925988	1.07e-17	6.06e-17
rseB	Anti-sigma-E factor RseB	-0.923661	4.92e-41	7.85e-40
yihY	Putative inner membrane protein YihY	-0.923558	2.56e-11	9.03e-11
iha	Adhesin Iha (IrgA homologue adhesin)	-0.92355	1.03e-26	9.12e-26
EC958_RS07525	hypothetical protein	-0.922329	1.67e-16	8.77e-16
norW	NADH:flavorubredoxin reductase NorW	-0.922153	3.09e-12	1.18e-11
fliG	Flagellar motor switch protein FliG	-0.921604	2.81e-05	5.88e-05
yqhH	Putative oxidoreductase YqhH	-0.921459	0.00169202	0.00288941
gadA	Glutamate decarboxylase alpha (acid resistance system)	-0.921383	2.73e-09	8.19e-09
ybaA	Antagonist of DnaJ (modulates DnaK chaperone activity)	-0.920662	8.88e-14	3.82e-13
pdxI	Pyridoxine/pyridoxamine 5'-phosphate oxidase	-0.919582	3.86e-15	1.83e-14
rbsD	Ribose mutarotase RbsD	-0.918168	7.78e-10	2.46e-09
ugpA	sn-glycerol-3-phosphate ABC transporter permease	-0.917908	6.53e-14	2.85e-13
EC958_RS11120	DUF domain-containing protein (hypothetical)	-0.916727	6.53e-16	3.31e-15
cysP	Thiosulfate-binding protein CysP (ABC transporter periplasmic binding protein)	-0.915886	0.00338454	0.0055494
EC958_RS15325	Putative enzyme (hypothetical protein)	-0.913595	9.43e-15	4.37e-14
EC958_RS07135	Hypothetical protein	-0.913129	0.0155402	0.0230824
thiE	Thiamine-phosphate pyrophosphorylase (thiamine biosynthesis)	-0.911259	9.22e-11	3.13e-10
ybeL	Uncharacterized protein YbeL	-0.909677	1.1e-14	5.07e-14
EC958_RS11150	Hypothetical protein	-0.909668	0.000352189	0.000654797
yegX	Putative inner membrane protein YegX	-0.906747	0.000866857	0.00153196
iucB	Aerobactin biosynthesis protein IucB	-0.906633	3.42e-10	1.11e-09
atoE	Short-chain fatty acid transporter AtoE	-0.906337	6.39e-05	0.000129311
EC958_RS04645	Hypothetical protein	-0.905641	2.29e-05	4.84e-05
ydbL	Putative oxidoreductase YdbL	-0.905373	0.000371301	0.000687832
astA	Arginine succinyltransferase (AstA)	-0.905286	5.74e-08	1.54e-07
roxA	Rubber oxygenase (putative dioxygenase)	-0.90264	2.7e-43	4.61e-42
lpxK	Tetraacyldisaccharide 4'-kinase (lipid A biosynthesis)	-0.901764	7.86e-17	4.26e-16
ygcO	Predicted transporter YgcO	-0.899722	2.22e-05	4.71e-05
ybcM	Uncharacterized protein YbcM	-0.897837	1.53e-11	5.5e-11
rpoE	RNA polymerase sigma-E factor	-0.89751	1.34e-22	9.83e-22
EC958_RS07335	Hypothetical protein	-0.896375	1.49e-09	4.59e-09
hspQ	Heat shock protein HspQ	-0.89541	4.43e-22	3.15e-21
mdtO	Multidrug resistance protein MdtO	-0.895186	1.55e-10	5.16e-10
artM	Arginine transporter permease ArtM (ABC transporter)	-0.895123	9.38e-21	6.32e-20
EC958_RS00275	Hypothetical protein	-0.894687	2.49e-22	1.8e-21
EC958_RS11610	Hypothetical protein	-0.894284	7.99e-18	4.61e-17
ynjD	Predicted membrane protein YnjD	-0.893973	1.11e-11	4.02e-11
ftsW	Cell division protein FtsW (peptidoglycan glycosyltransferase transporter)	-0.893825	7.48e-21	5.08e-20
EC958_RS07855	Hypothetical protein	-0.893677	1.34e-18	8.21e-18
ldtA	L,D-transpeptidase LdtA (peptidoglycan cross-linking enzyme)	-0.893495	5.23e-28	4.91e-27
cheA	Chemotaxis histidine kinase CheA	-0.890901	9.88e-10	3.09e-09
citT	Citrate transporter protein CitT	-0.890852	7.04e-06	1.57e-05
pxpA	Molybdopterin-binding protein PxpA	-0.889779	6.83e-26	5.79e-25
EC958_RS30320	Hypothetical protein	-0.888932	0.00661154	0.0104287
yeiQ	Protein YeiQ	-0.88845	2.21e-12	8.51e-12
yoaK	Methyltransferase YoaK	-0.888213	0.00461594	0.0074206
pntA	NADPH-dependent pyridine nucleotide transhydrogenase subunit alpha	-0.888201	5.26e-13	2.13e-12
yfiL	Protein YfiL	-0.88795	1.45e-16	7.66e-16
sgrT	Protein SgrT	-0.886711	4.46e-08	1.21e-07
ycjR	Acetyltransferase	-0.885897	0.000380051	0.000703759
ydhR	Transcriptional regulatory protein YdhR	-0.883749	1.02e-12	4.04e-12
EC958_RS11135	Hypothetical protein	-0.883077	1.6e-08	4.51e-08
ssuD	Alkylsulfatase	-0.882763	0.000118747	0.000232699
ygeV	Hypothetical protein	-0.882276	2.71e-22	1.96e-21
mtlA	Mannitol-1-phosphate 5-dehydrogenase	-0.881708	5.67e-15	2.67e-14
EC958_RS26900	Hypothetical protein	-0.881087	7.59e-10	2.4e-09
ycaC	Protein YcaC	-0.880484	2.47e-08	6.85e-08
flgI	Rod modification protein FlgI	-0.880426	1.19e-07	3.15e-07
moaE	Molybdopterin synthase catalytic subunit MoaE	-0.880308	2.02e-21	1.41e-20
flhA	FlhA protein	-0.879806	6.64e-18	3.86e-17
EC958_RS10600	Transcriptional regulatory protein	-0.879575	0.00322791	0.00530578
EC958_RS11800	Hypothetical protein	-0.878496	0.00298131	0.00491975
yegI	Putative membrane protein YegI	-0.877774	2.18e-10	7.21e-10
EC958_RS11185	ABC transporter ATP-binding protein	-0.877563	3.13e-10	1.02e-09
EC958_RS07410	Hypothetical protein	-0.877502	2.26e-06	5.33e-06
lpp	Murein lipoprotein	-0.876028	4.54e-08	1.23e-07
yhdN	DNA-binding protein	-0.874859	3.79e-19	2.38e-18
ydiJ	Hypothetical protein	-0.874773	6.85e-20	4.44e-19
mraY	MraY protein	-0.874759	9.73e-13	3.86e-12
recO	DNA recombination protein	-0.874736	1.93e-23	1.48e-22
EC958_RS07430	Hypothetical protein	-0.874658	2.22e-10	7.33e-10
artQ	ABC transporter permease ArtQ	-0.873046	2.03e-17	1.14e-16
EC958_RS13505	Inner membrane protein	-0.872642	4.67e-11	1.62e-10
yehP	Hypothetical protein	-0.872551	0.00324625	0.00533213
yfeO	Hypothetical protein	-0.871033	1.95e-22	1.42e-21
rhmD	L-rhamnose isomerase	-0.870453	2.82e-06	6.58e-06
mcbA	Microcin B17 MccB protein	-0.869852	0.000143376	0.000278357
lapB	LapB protein	-0.869785	1.25e-31	1.39e-30
bfd	Bacterioferritin	-0.869234	0.00163038	0.00278768
cobC	Cobalamin biosynthesis protein CobC	-0.868397	1.16e-16	6.2e-16
EC958_RS11160	Hypothetical protein	-0.867833	8.66e-10	2.73e-09
glaH	Hypothetical protein	-0.867013	3.01e-09	9.02e-09
sutR	Hypothetical protein	-0.867004	4.95e-07	1.23e-06
potH	Spermidine/putrescine-binding periplasmic protein	-0.866174	4.97e-10	1.59e-09
EC958_RS07630	Hypothetical protein	-0.864745	3.9e-07	9.82e-07
araG	L-arabinose isomerase	-0.864457	2.3e-15	1.12e-14
efeO	Iron uptake transporter permease EfeU	-0.864419	5.51e-05	0.00011201
fliK	Hook-length control protein FliK	-0.863414	7.6e-05	0.000151759
ycaP	Putative transport protein YcaP	-0.862714	1.95e-07	5.06e-07
fliH	Flagellar protein FliH	-0.862478	3.68e-05	7.6e-05
ssuA	Sulfonate ABC transporter permease protein	-0.86214	1.69e-05	3.62e-05
phnL	Protein PhnL	-0.861385	9.94e-07	2.42e-06
murE	UDP-N-acetylmuramoyl-L-alanyl-D-glutamate--L-lysine ligase	-0.861335	2.75e-13	1.14e-12
EC958_RS16845	Inner membrane protein	-0.861232	3.1e-18	1.85e-17
EC958_RS06910	Inner membrane protein	-0.860153	1.58e-18	9.63e-18
EC958_RS08240	ABC transporter ATP-binding protein	-0.858623	4.91e-09	1.44e-08
EC958_RS04650	Hypothetical protein	-0.858516	1.7e-10	5.64e-10
HXG14_RS00470	Hypothetical protein	-0.858386	2.25e-07	5.8e-07
slyA	Transcriptional regulatory protein SlyA	-0.857686	8.71e-23	6.44e-22
cysN	Sulfate adenylyltransferase subunit 1	-0.857325	1.47e-07	3.84e-07
arnA	UDP-glucose dehydrogenase	-0.857021	6.57e-11	2.25e-10
EC958_RS28675	Hypothetical protein	-0.856927	1.16e-06	2.81e-06
ybgA	Protein YbgA	-0.85627	1.22e-19	7.82e-19
EC958_RS04655	Hypothetical protein	-0.856101	0.000141332	0.000274737
moaD	Molybdopterin synthase small subunit MoaD	-0.856051	4.65e-17	2.56e-16
yfiR	Inner membrane protein YfiR	-0.85538	4.78e-12	1.79e-11
fhuE	Ferric hydroxamate outer membrane transporter FhuE	-0.855193	5.89e-09	1.71e-08
ydiR	Hypothetical protein	-0.85402	6.55e-06	1.47e-05
EC958_RS10680	Hypothetical protein	-0.853464	0.00836683	0.0129666
manA	Mannose-1-phosphate guanylyltransferase	-0.853141	1.41e-12	5.49e-12
EC958_RS29530	Hypothetical protein	-0.852807	4.94e-11	1.71e-10
EC958_RS16895	Transposase	-0.852531	9.63e-10	3.02e-09
EC958_RS14275	Hypothetical protein	-0.852447	2.78e-05	5.83e-05
EC958_RS02920	Hypothetical protein	-0.852441	0.000753255	0.00134044
EC958_RS04640	Hypothetical protein	-0.85236	3.21e-15	1.54e-14
EC958_RS29285	Hypothetical protein	-0.851171	0.00331751	0.00544142
irp1	Protein Irp1	-0.850947	7.48e-27	6.67e-26
xdhC	Xanthine dehydrogenase subunit XdhC	-0.850741	1.28e-08	3.62e-08
EC958_RS17560	Hypothetical protein	-0.849445	0.000109842	0.000215521
hdeB	Acid stress chaperone HdeB	-0.848928	1.68e-08	4.72e-08
wcaC	UDP-glucose 6-dehydrogenase WcaC	-0.84884	0.00133645	0.00231133
mdtE	Multidrug resistance protein MdtE	-0.847709	1.96e-10	6.5e-10
fepA	Ferrienterobactin transport protein FepA	-0.846451	1.72e-14	7.81e-14
pgpB	Phosphatidylglycerophosphatase B	-0.845599	1.01e-16	5.4e-16
ppx	Exopolyphosphatase	-0.845584	6.03e-19	3.75e-18
tnaB	Indole transporter TnaB	-0.84558	0.000260058	0.000489827
nrfG	Nitrite reductase subunit NrfG	-0.844333	4.88e-07	1.21e-06
msrQ	Protein MsrQ	-0.843593	7.16e-11	2.45e-10
clpB	Molecular chaperone ClpB	-0.843532	3.77e-10	1.22e-09
sfsA	Sulfurtransferase SfsA	-0.841153	1.16e-16	6.2e-16
ybdL	Protein YbdL	-0.839029	8.82e-12	3.23e-11
yccS	Uncharacterized protein YccS	-0.838627	2.91e-31	3.21e-30
fruK	1-phosphofructokinase	-0.838292	2.44e-11	8.63e-11
ydcI	Putative membrane protein YdcI	-0.837668	3e-17	1.67e-16
nlpC	Lipoprotein NlpC	-0.836507	1.18e-19	7.57e-19
yehM	Putative transport protein YehM	-0.835887	1.34e-05	2.92e-05
cmoB	Cytosine deaminase	-0.835121	7.98e-21	5.4e-20
EC958_RS04740	Hypothetical protein	-0.834392	1.21e-07	3.2e-07
holA	DNA polymerase III subunit I	-0.834133	2.29e-22	1.66e-21
metF	5,10-methylenetetrahydrofolate reductase	-0.833942	1.66e-10	5.52e-10
yahO	Lysine-2,3-aminomutase YahO	-0.832949	3.48e-16	1.79e-15
eutA	Ethanolamine utilization protein EutA	-0.832817	1.14e-12	4.52e-12
chbR	Choline transporter ChbR	-0.831675	5.32e-08	1.44e-07
EC958_RS07340	Putative membrane protein	-0.83147	2.69e-08	7.44e-08
yjgR	Hypothetical protein	-0.830201	5.54e-17	3.02e-16
cysW	Sulfate ABC transporter permease protein CysW	-0.829488	1.34e-06	3.21e-06
flgJ	Flagellar protein FlgJ	-0.829166	7.54e-05	0.000150657
yejM	Protein YeJm	-0.828326	9.22e-23	6.81e-22
ybhR	Putative transport protein YbhR	-0.826483	8.17e-14	3.52e-13
aas	Fatty acid synthase	-0.825194	1.61e-09	4.94e-09
bssR	Hypothetical protein BssR	-0.824991	2.42e-06	5.67e-06
sseA	Protein SseA	-0.824768	2.32e-12	8.93e-12
yehX	Hypothetical protein	-0.824072	8.73e-19	5.39e-18
melA	Alpha-galactosidase MelA	-0.82379	7.39e-14	3.21e-13
mpaA	Glycosyltransferase	-0.822742	6.03e-25	4.86e-24
loiP	Protein LoiP	-0.822509	1.31e-11	4.74e-11
ydhP	Hypothetical protein	-0.822198	2.46e-14	1.1e-13
moaC	Molybdopterin synthase small subunit MoaC	-0.821908	1.73e-18	1.05e-17
yeaD	Protein YeaD	-0.81875	5.48e-06	1.24e-05
EC958_RS11320	Putative phosphotransferase system enzyme II	-0.817965	0.000882013	0.00155635
ydjX	Putative inner membrane protein YdjX	-0.817939	4.21e-05	8.65e-05
cbeA	Hypothetical protein	-0.816711	1.29e-06	3.1e-06
yobD	Hypothetical protein YobD	-0.81652	0.000122826	0.000240384
rsxC	Hypothetical protein RsxC	-0.816488	1.04e-19	6.68e-19
EC958_RS21995	Hypothetical protein	-0.816137	2.11e-08	5.9e-08
tcyP	Cysteine ABC transporter permease protein TcyP	-0.815731	9.69e-06	2.13e-05
tcyL	Cysteine ABC transporter permease protein TcyL	-0.813745	9.94e-17	5.33e-16
pqiC	Hypothetical protein PqiC	-0.813482	3.96e-18	2.33e-17
EC958_RS10665	Hypothetical protein	-0.813396	0.03204	0.04534
HXG14_RS00325	Hypothetical protein	-0.812475	6.27e-07	1.55e-06
yegS	Hypothetical protein	-0.81107	4.12e-11	1.44e-10
prc	Protease Prc	-0.808522	1.43e-21	1e-20
argF	Ornithine carbamoyltransferase	-0.808269	2.36e-07	6.06e-07
btsS	Sensor protein BtsS	-0.808028	1.03e-12	4.09e-12
EC958_RS21055	Hypothetical protein	-0.807752	5.92e-08	1.59e-07
EC958_RS10525	Transcriptional regulatory protein	-0.807607	0.00101212	0.00177439
cspD	Cold shock protein CspD	-0.806883	1.18e-16	6.28e-16
cheY	Chemotaxis protein CheY	-0.806174	1.08e-05	2.37e-05
ygjG	Putative inner membrane protein YgjG	-0.805762	3.82e-11	1.33e-10
EC958_RS16890	Hypothetical protein	-0.805418	3.03e-05	6.31e-05
EC958_RS07615	Hypothetical protein	-0.805077	0.000931203	0.00164001
ytfQ	Hypothetical protein	-0.804899	2.19e-13	9.12e-13
znuB	Zinc ABC transporter permease ZnuB	-0.804875	4.74e-18	2.79e-17
murG	UDP-N-acetylglucosamine--N-acetylmuramyl-(pentapeptide) pyrophosphoryl-undecaprenol N-acetylglucosamine transferase	-0.804309	3.46e-13	1.42e-12
hofC	Protein HofC	-0.802419	6.46e-08	1.73e-07
fbaB	Fructose-bisphosphate aldolase	-0.802203	2.2e-09	6.66e-09
EC958_RS13500	Inner membrane protein	-0.80154	1.43e-11	5.13e-11
murD	UDP-N-acetylmuramoyl-L-alanyl-D-glutamate ligase	-0.800555	1.33e-11	4.79e-11
chaB	Protein ChaB	-0.800493	1.03e-11	3.73e-11
EC958_RS05120	Protein	-0.797718	0.00979757	0.0150323
adeQ	Adenine permease AdeQ	-0.796496	9.28e-10	2.91e-09
hdeD	Hypothetical protein HdeD	-0.796173	1.37e-07	3.6e-07
EC958_RS11140	Hypothetical protein	-0.795507	3.61e-08	9.85e-08
ydfZ	Hypothetical protein YdfZ	-0.79494	7.94e-05	0.00015817
rseD	Protein RseD	-0.794891	6.46e-12	2.39e-11
wcaL	Colanic acid biosynthesis glycosyltransferase WcaL	-0.79467	0.000119015	0.000233124
yeeW	Hypothetical protein	-0.794596	0.000190054	0.000364375
ybtU	Protein YbtU	-0.794087	0.000109641	0.000215219
ghxQ	Glycoside hydrolase family 2 protein	-0.792204	1.14e-13	4.86e-13
EC958_RS04940	Hypothetical protein	-0.792004	6.36e-12	2.35e-11
EC958_RS23340	Hypothetical protein	-0.79147	9.31e-06	2.05e-05
hinT	Histidine triad nucleotide-binding protein	-0.791346	1.53e-14	6.98e-14
sohB	Hypothetical protein	-0.789779	1.18e-26	1.04e-25
EC958_RS19755	Hypothetical protein	-0.789718	0.0133976	0.0201073
acrZ	AcrZ protein	-0.78878	2.77e-09	8.32e-09
ltaE	Lipoteichoic acid synthase LtaE	-0.787456	1.35e-16	7.13e-16
glpC	Glycerol-3-phosphate transporter GlpC	-0.786281	8.08e-08	2.15e-07
EC958_RS00750	Hypothetical protein	-0.784279	7.99e-10	2.52e-09
EC958_RS10710	Hypothetical protein	-0.784168	1.28e-15	6.34e-15
EC958_RS07845	Putative inner membrane protein	-0.783029	2.28e-09	6.9e-09
ybhS	Hypothetical protein YbhS	-0.782936	1.99e-13	8.32e-13
EC958_RS04665	Hypothetical protein	-0.782828	2.83e-08	7.82e-08
yajL	Protein YajL	-0.779369	5.35e-13	2.16e-12
nagZ	Beta-N-acetylglucosaminidase	-0.778705	1.14e-24	9.1e-24
narJ	Nitrate reductase subunit gamma	-0.77868	3.41e-08	9.33e-08
yciA	Putative membrane protein YciA	-0.777375	0.000323208	0.000604081
dusC	tRNA-dihydrouridine synthase D	-0.776149	1.26e-11	4.55e-11
pqiA	Putative uncharacterized oxidoreductase	-0.77595	1.06e-13	4.53e-13
EC958_RS04675	Hypothetical protein	-0.774845	8.04e-15	3.74e-14
ydfG	Putative membrane protein YdfG	-0.7747	9.37e-08	2.49e-07
atoC	Two-component system sensor AtoC	-0.774608	3.72e-07	9.37e-07
yfaA	Hypothetical protein YfaA	-0.771603	1.4e-05	3.03e-05
yadE	Hypothetical protein YadE	-0.771481	2.23e-13	9.26e-13
EC958_RS11330	Hypothetical protein	-0.771382	1.27e-06	3.04e-06
yfbS	Putative membrane protein YfbS	-0.769964	1.24e-11	4.49e-11
EC958_RS05005	Hypothetical protein	-0.768829	0.000640953	0.00115216
pqqU	Protein PqqU	-0.766812	2.18e-05	4.64e-05
HXG14_RS00290	Hypothetical protein	-0.766668	1.16e-18	7.08e-18
topA	DNA topoisomerase I	-0.765383	9.05e-21	6.11e-20
EC958_RS26870	Hypothetical protein	-0.76302	0.00210669	0.00354369
smrA	Hypothetical protein SmrA	-0.761503	2.05e-15	1.01e-14
msrB	Methionine sulfoxide reductase MsrB	-0.76052	7.01e-05	0.000140745
tar	Chemotaxis protein Tar	-0.760293	2.92e-05	6.1e-05
gudP	L-glycine transporter GudP	-0.759639	3.43e-10	1.11e-09
nhaA	Na+/H+ antiporter NhaA	-0.758758	3.61e-31	3.95e-30
araF	L-arabinose-binding protein	-0.757906	1.37e-07	3.58e-07
znuA	Zinc ABC transporter periplasmic-binding protein ZnuA	-0.757721	1.41e-12	5.49e-12
yfbM	Hypothetical protein YfbM	-0.756075	0.000616429	0.00110895
hcp	Hybrid cluster protein	-0.756028	1.11e-07	2.94e-07
yehY	Uncharacterized oxidoreductase YehY	-0.755352	2.34e-14	1.05e-13
fabB	3-oxoacyl-[acyl-carrier-protein] synthase I	-0.75181	3.4e-16	1.76e-15
EC958_RS07645	Hypothetical protein	-0.751647	1.12e-05	2.44e-05
EC958_RS16910	Hypothetical protein	-0.751185	1.76e-09	5.39e-09
pntB	NADPH-dependent pyridine nucleotide transhydrogenase subunit beta	-0.750864	1.2e-06	2.88e-06
trkA	Putative potassium transport protein TrkA	-0.749015	4.2e-10	1.35e-09
yibH	Hypothetical protein YibH	-0.748615	7.55e-15	3.53e-14
EC958_RS16810	Hypothetical protein	-0.74739	9.63e-13	3.83e-12
EC958_RS19750	Hypothetical protein	-0.746166	2.59e-05	5.44e-05
EC958_RS06785	Hypothetical protein	-0.744274	1.71e-09	5.25e-09
eutM	Ethanolamine utilization protein EutM	-0.744228	1.13e-07	2.98e-07
thiL	Thiamine monophosphate kinase ThiL	-0.743579	3.5e-21	2.4e-20
yccJ	Hypothetical protein YccJ	-0.742251	6.25e-08	1.67e-07
ynjC	Putative membrane protein YnjC	-0.742137	5.03e-12	1.88e-11
EC958_RS07405	Hypothetical protein	-0.741888	1.57e-05	3.38e-05
EC958_RS11265	ABC transporter ATP-binding protein	-0.740975	4.01e-07	1.01e-06
EC958_RS24555	Hypothetical protein	-0.740955	1.05e-20	7.05e-20
csiR	CsiR protein	-0.739832	9.52e-16	4.79e-15
nanT	N-acetylneuraminic acid permease	-0.739333	4.81e-15	2.27e-14
rbbA	Protein RbbA	-0.738691	7.16e-07	1.75e-06
tonB	Outer membrane transport protein TonB	-0.738317	2.92e-07	7.44e-07
trpE	Anthranilate synthase component I	-0.738262	0.00017496	0.000336277
EC958_RS14265	Hypothetical protein	-0.738115	5.77e-09	1.68e-08
barA	Two-component sensor histidine kinase BarA	-0.737893	7.47e-14	3.24e-13
cybB	Hypothetical protein CybB	-0.736369	2.14e-13	8.93e-13
efeB	Uncharacterized protein EfeB	-0.735948	1.51e-11	5.43e-11
ebgA	Beta-galactosidase EbgA	-0.735695	9.23e-10	2.9e-09
hcaT	4-hydroxyphenylacetate permease HcaT	-0.735526	8.61e-15	4e-14
EC958_RS21050	Hypothetical protein	-0.735298	4.62e-07	1.15e-06
yjfN	Putative inner membrane protein YjfN	-0.733225	1.21e-13	5.14e-13
punR	DNA-binding transcriptional activator PunR	-0.73278	3.31e-12	1.26e-11
prfA	Peptide chain release factor 1	-0.731664	1.8e-18	1.09e-17
yddM	Hypothetical protein	-0.730793	4.92e-08	1.33e-07
yqgD	Uncharacterized protein YqgD	-0.730424	1.38e-05	2.99e-05
EC958_RS11115	Hypothetical protein	-0.730369	1.25e-05	2.72e-05
nimR	DNA-binding transcriptional regulator NimR	-0.729081	1.44e-10	4.83e-10
eutR	Transcriptional regulatory protein EutR	-0.727316	1.96e-10	6.5e-10
kch	Potassium channel Kch	-0.727247	4.3e-19	2.7e-18
mdtC	Multidrug efflux RND transporter permease subunit MdtC	-0.723982	1.02e-08	2.9e-08
marB		-0.722949	0.000425374	0.000784533
rutF		-0.721065	0.00275697	0.00457082
phsC		-0.720461	4.49e-05	9.2e-05
yncE		-0.719535	1.25e-06	3e-06
moaB		-0.716131	5.52e-17	3.02e-16
fruA		-0.716068	4.91e-19	3.07e-18
EC958_RS16885		-0.715687	0.0043386	0.00699671
EC958_RS10640		-0.714537	2.53e-09	7.62e-09
yhjD		-0.713612	8.32e-12	3.05e-11
ygcP		-0.712066	0.00052906	0.000960014
yafL		-0.711638	0.000413874	0.000764241
cirA		-0.710533	1.13e-08	3.2e-08
fyuA		-0.709852	6.62e-05	0.000133348
EC958_RS11555		-0.709767	2.04e-06	4.82e-06
EC958_RS03630		-0.708391	0.00823569	0.0127849
gspF		-0.708168	2.33e-06	5.48e-06
ppk1		-0.708167	8.72e-12	3.2e-11
yfcL		-0.707552	2.83e-12	1.08e-11
nuoE		-0.706152	1.02e-10	3.45e-10
rayT		-0.705806	3.05e-11	1.07e-10
ydjA		-0.70533	4.22e-17	2.32e-16
cysI	Assimilatory sulfite reductase (NADPH) hemoprotein subunit	-0.704694	5.51e-10	1.76e-09
artP		-0.704641	3.08e-18	1.84e-17
mepM		-0.704543	1.58e-21	1.1e-20
cadC		-0.704032	1.76e-09	5.39e-09
rbsA		-0.702551	1.97e-07	5.12e-07
ecpC		-0.701301	8.23e-11	2.8e-10
baeS		-0.700449	6.49e-12	2.4e-11
ybtT		-0.700263	0.0115661	0.0175011
rdcB		-0.699698	2.87e-06	6.69e-06
ybhQ		-0.699465	1.97e-11	7.01e-11
EC958_RS15110		-0.698293	2.51e-10	8.25e-10
EC958_RS05025		-0.697777	7.5e-08	2e-07
murF		-0.697274	1.06e-06	2.56e-06
EC958_RS11715		-0.697089	2.39e-09	7.23e-09
frwB		-0.696494	2.11e-07	5.44e-07
nrfB	Cyclic di-3',5'-guanylate-activated glycosyltransferase NrfB	-0.695318	4.27e-13	1.74e-12
ddlB		-0.695159	1.26e-12	4.96e-12
EC958_RS11100		-0.694996	0.00177783	0.00302585
potI		-0.694769	1.35e-08	3.81e-08
tssD		-0.694547	4.79e-06	1.09e-05
murC		-0.69295	2.82e-11	9.97e-11
ychO		-0.691642	1.06e-06	2.57e-06
phoH		-0.690635	0.000521946	0.0009486
menH		-0.690398	8.21e-08	2.19e-07
ybeZ		-0.689149	7.06e-13	2.83e-12
cysD	Sulfate adenylyltransferase subunit 2	-0.68847	0.000466471	0.000855197
EC958_RS20940		-0.688107	4.81e-16	2.46e-15
uspB		-0.687793	2.06e-16	1.07e-15
nfrA		-0.687743	5.61e-18	3.29e-17
rseA		-0.687097	1.44e-20	9.66e-20
ybcF		-0.686239	0.000342936	0.000638365
arnC		-0.68596	9.33e-09	2.67e-08
EC958_RS04945		-0.684709	0.0279728	0.0399154
mntR		-0.684593	3.06e-05	6.39e-05
artI		-0.683358	1.27e-12	4.98e-12
EC958_RS05020		-0.68032	1.37e-09	4.24e-09
holE		-0.679791	6.76e-06	1.52e-05
EC958_RS10625		-0.679663	0.0258304	0.0371111
EC958_RS13510		-0.678801	4.9e-10	1.57e-09
yceM		-0.676925	8.55e-17	4.62e-16
dnaK		-0.675161	3.07e-07	7.79e-07
ycfT		-0.674843	4.48e-06	1.03e-05
ypeB		-0.674237	9.13e-10	2.87e-09
rsxD		-0.673159	1.1e-11	4e-11
ycbZ		-0.672987	5.49e-19	3.42e-18
EC958_RS07355		-0.672778	4.75e-05	9.7e-05
nanE		-0.671924	6.81e-13	2.74e-12
EC958_RS10545		-0.671834	0.00379303	0.00616869
yhbX		-0.671293	6.29e-05	0.000127404
plsY		-0.670665	1.1e-08	3.13e-08
EC958_RS16215		-0.670331	2.47e-06	5.79e-06
argD		-0.669073	1.51e-11	5.43e-11
EC958_RS00670		-0.668743	5.44e-14	2.39e-13
glcF		-0.667965	9.57e-09	2.73e-08
EC958_RS07345		-0.667897	0.000690626	0.00123615
EC958_RS11635		-0.667635	0.0203431	0.0297184
yphD		-0.66506	0.00495427	0.0079258
ccmC		-0.664649	6.95e-05	0.000139585
yghB		-0.664365	2.63e-16	1.37e-15
ybbJ		-0.664314	2.34e-08	6.51e-08
ypfN		-0.664194	4.18e-12	1.57e-11
ppsA		-0.663126	1.62e-13	6.84e-13
ypdA		-0.66187	2.41e-10	7.94e-10
dtpD		-0.661771	1.65e-13	6.97e-13
EC958_RS18615		-0.66014	3.39e-11	1.19e-10
EC958_RS15785		-0.66003	0.00133315	0.0023065
hdfR		-0.659629	6.18e-14	2.7e-13
kbaY		-0.659572	0.00458632	0.00737814
apaH		-0.659557	2.53e-15	1.23e-14
mngB		-0.65868	1.52e-08	4.28e-08
dtpA		-0.658486	1.88e-13	7.88e-13
EC958_RS04925		-0.657448	0.000569426	0.0010284
corC		-0.656607	3.68e-19	2.32e-18
EC958_RS02910		-0.655635	2.68e-06	6.27e-06
mdtF	Multidrug efflux pump RND permease MdtF	-0.65551	3.54e-06	8.19e-06
ybiW		-0.655331	1.6e-06	3.81e-06
ybgE		-0.655019	0.000497624	0.000908696
pdxY		-0.654459	6.02e-08	1.62e-07
EC958_RS19910		-0.653283	9.24e-09	2.65e-08
envZ		-0.653197	2.14e-09	6.5e-09
gadX		-0.653044	1.43e-09	4.4e-09
EC958_RS10555		-0.651077	2.69e-07	6.88e-07
ybcI		-0.650945	0.000433688	0.000798269
yoaI		-0.648716	0.00835007	0.012945
hexR		-0.646871	4.98e-07	1.24e-06
ydjL		-0.646358	0.00728151	0.0113919
EC958_RS11325		-0.646113	6.38e-07	1.57e-06
mtfA		-0.645802	9.08e-13	3.62e-12
EC958_RS30300		-0.64532	4.38e-07	1.09e-06
wcaI	Colanic acid biosynthesis fucosyltransferase WcaI	-0.645203	0.00411086	0.00665039
malY		-0.644903	2.32e-09	7.02e-09
modF		-0.643897	7.2e-12	2.65e-11
ypfH		-0.643875	5.64e-16	2.88e-15
sodB		-0.643326	9.11e-07	2.22e-06
yliI		-0.643223	1.46e-15	7.23e-15
treF		-0.641771	1.69e-08	4.76e-08
katE		-0.640303	1.72e-09	5.26e-09
astC		-0.639513	9.13e-06	2.01e-05
asmA		-0.639478	2.44e-12	9.38e-12
tcyJ		-0.638317	4.38e-09	1.3e-08
ybiX		-0.638008	9.15e-06	2.02e-05
grxB		-0.637184	8.6e-06	1.9e-05
yehI		-0.636038	1.73e-07	4.5e-07
cobB		-0.6359	9.12e-15	4.23e-14
pheT		-0.635581	5.37e-12	2e-11
yfhR		-0.635535	5.94e-07	1.47e-06
ygiV		-0.635304	3.57e-09	1.06e-08
glgX		-0.635234	1.11e-06	2.69e-06
HXG14_RS00285	Hok/Gef family protein	-0.635113	8.53e-08	2.27e-07
rlhA		-0.634773	7.26e-09	2.1e-08
yjfY		-0.634484	0.0120637	0.0182062
rcsC		-0.633001	6.57e-18	3.82e-17
yidB		-0.632815	5.65e-05	0.000114748
araJ		-0.632643	3.17e-18	1.89e-17
folC		-0.632124	7.88e-16	3.99e-15
adhE		-0.631875	3.57e-05	7.38e-05
EC958_RS21290		-0.631697	0.000686625	0.00122995
pilP	Type IV pilus biogenesis protein PilP	-0.63042	0.000733358	0.00130756
sinH		-0.629313	3.38e-05	7e-05
flhC	Flagellar transcriptional regulator FlhC	-0.627793	1.07e-05	2.34e-05
rpoN	RNA polymerase factor sigma-54	-0.627473	7.85e-13	3.14e-12
HXG14_RS00440	Pilus assembly protein PilV	-0.626304	0.000465769	0.000854249
cmoA		-0.625792	4.55e-10	1.46e-09
xanQ		-0.625381	4.05e-05	8.33e-05
ptsP		-0.625331	2.37e-11	8.41e-11
zitB		-0.625282	3.31e-15	1.58e-14
tcyN		-0.624439	9.97e-13	3.95e-12
lolE		-0.62411	1.83e-11	6.55e-11
ubiF		-0.623978	4.82e-14	2.12e-13
yeaE		-0.623877	1.55e-05	3.35e-05
helD		-0.623587	2.2e-18	1.33e-17
yphC		-0.623311	1.45e-06	3.46e-06
EC958_RS11680		-0.622633	0.00101745	0.00178238
EC958_RS04955		-0.619196	1.41e-08	3.98e-08
irp2		-0.618935	2.33e-09	7.05e-09
vsr		-0.617728	0.000130694	0.000255024
pdeA		-0.61722	3.85e-13	1.57e-12
EC958_RS11340		-0.617018	2.29e-05	4.84e-05
ymjA		-0.616872	0.00320439	0.00527277
narL	Two-component system response regulator NarL	-0.6161	1.49e-10	4.99e-10
bioF		-0.615982	0.00250479	0.00417374
EC958_RS12975		-0.613697	4.02e-07	1.01e-06
smrB		-0.61328	3.04e-07	7.72e-07
HXG14_RS00415	TraF	-0.613259	0.00123761	0.00215495
ybaL		-0.613122	3.75e-12	1.42e-11
yciU		-0.611529	4.85e-09	1.42e-08
EC958_RS07350		-0.610515	3.57e-06	8.25e-06
EC958_RS29425		-0.610111	0.00238903	0.0039895
yadS		-0.608341	5.51e-07	1.37e-06
EC958_RS23490		-0.608267	1.72e-10	5.73e-10
ihfA		-0.607619	1.9e-09	5.79e-09
leuS		-0.606833	2.36e-10	7.8e-10
feoC		-0.606406	0.000132839	0.000258991
ygiW		-0.605997	4.58e-06	1.05e-05
yhhT		-0.605792	7.52e-06	1.67e-05
gadW		-0.604731	6.95e-09	2.01e-08
EC958_RS11155		-0.604642	4.22e-07	1.06e-06
EC958_RS07295		-0.604114	4.63e-05	9.49e-05
hycD		-0.604003	0.000355621	0.000660377
rsmF		-0.603672	3.69e-08	1.01e-07
yfcA		-0.60307	1.56e-09	4.8e-09
EC958_RS07145		-0.602764	2.57e-07	6.56e-07
EC958_RS24910		-0.602357	3.86e-16	1.99e-15
prmC		-0.601837	5.93e-09	1.72e-08
dsbE		-0.600518	9.05e-05	0.000179313
srlB		-0.599756	0.0167673	0.0248012
bioD		-0.599065	3.38e-05	7e-05
EC958_RS24875		-0.597369	1.39e-06	3.32e-06
EC958_RS01175		-0.597252	1.64e-07	4.28e-07
mzrA		-0.595969	3.28e-14	1.46e-13
uspC		-0.59593	1.8e-11	6.44e-11
ecpE		-0.595093	7.34e-06	1.64e-05
EC958_RS11025		-0.594306	1.66e-05	3.57e-05
mdoG		-0.593679	1.23e-09	3.81e-09
yjjY		-0.593483	3.67e-05	7.59e-05
ccmF		-0.592936	8.84e-05	0.000175219
trpA		-0.592746	7.1e-05	0.000142581
tilS		-0.592199	2.37e-13	9.83e-13
insQ		-0.591919	1.08e-09	3.39e-09
rihA		-0.591812	0.000700595	0.00125254
EC958_RS16875		-0.590051	2.09e-07	5.4e-07
EC958_RS03440		-0.589005	0.000590828	0.00106539
dicB		-0.58782	0.03233	0.0456943
ccmE		-0.587699	0.00010859	0.000213338
EC958_RS08080		-0.587065	0.0321264	0.0454483
menD		-0.586217	4.4e-09	1.3e-08
cpsG		-0.585967	0.0026869	0.00446106
cydX		-0.584636	0.00404284	0.00654724
lapA		-0.583347	3.09e-14	1.38e-13
potG		-0.583056	2.41e-06	5.66e-06
hisP		-0.582065	3.9e-09	1.16e-08
abrB		-0.581316	0.000164466	0.000317165
ydjG		-0.581	0.000783831	0.00139324
cydB		-0.579439	0.000363859	0.000674588
EC958_RS05050		-0.579098	0.0355329	0.0499302
EC958_RS24900		-0.579069	3.73e-05	7.69e-05
dhaM		-0.578725	5.62e-08	1.52e-07
viaA		-0.577854	2.48e-05	5.23e-05
eutE		-0.577155	0.00215942	0.00362841
yrdB		-0.576442	4e-07	1.01e-06
EC958_RS14260		-0.576331	5.8e-09	1.69e-08
dsdX		-0.574619	1.25e-05	2.71e-05
lplT		-0.574565	1.09e-08	3.09e-08
uup		-0.574402	5.82e-11	2e-10
apbE		-0.57436	0.00052225	0.000948778
recG		-0.573786	4.38e-06	1.01e-05
EC958_RS27165		-0.573215	0.0174127	0.0256734
ftsL	Cell division protein FtsL	-0.572168	1.9e-09	5.79e-09
EC958_RS04670		-0.571899	6.39e-06	1.44e-05
macA	Macrolide transporter subunit MacA	-0.571402	5.66e-06	1.28e-05
yifB		-0.571354	8.4e-07	2.05e-06
EC958_RS10820		-0.570447	0.0248723	0.0358463
ugpB		-0.570265	7.87e-09	2.27e-08
wrbA		-0.570059	1.11e-05	2.42e-05
pagP		-0.569939	0.000167063	0.000321768
EC958_RS08015		-0.569675	4.42e-06	1.01e-05
ogt		-0.569513	4.56e-05	9.34e-05
istB	IS21-like element ISSso4 family helper ATPase IstB	-0.5695	2.29e-17	1.28e-16
gntR		-0.569035	1.75e-07	4.57e-07
tssH		-0.56685	2e-05	4.28e-05
rpnC		-0.566663	0.00202566	0.00341976
fiu		-0.566245	1.82e-06	4.33e-06
wcaJ	Undecaprenyl-phosphate glucose phosphotransferase	-0.56571	0.00929965	0.0143208
nimT		-0.564934	6.18e-10	1.97e-09
radD		-0.564507	6.17e-11	2.12e-10
rhaT		-0.563528	2.14e-06	5.05e-06
rsxB		-0.562721	3e-05	6.27e-05
nikA		-0.562397	0.000170597	0.000328301
cydC		-0.562086	1.29e-10	4.34e-10
btuF		-0.561977	6.74e-06	1.51e-05
EC958_RS11675		-0.561699	0.0012849	0.00223307
aes		-0.560624	3.54e-07	8.94e-07
rsmB		-0.560592	5.09e-09	1.49e-08
fliD	Flagellar filament capping protein FliD	-0.560168	0.000105077	0.000206524
yfaL		-0.558945	4.64e-06	1.06e-05
yggL		-0.558801	1.34e-13	5.69e-13
aroE		-0.557338	2.17e-13	9.02e-13
EC958_RS14915		-0.556063	2.06e-06	4.87e-06
iucC		-0.554804	1.1e-09	3.44e-09
arcC	Carbamate kinase	-0.554436	0.000166211	0.000320262
wzxC	Colanic acid undecaprenyl disphosphate flippase WzxC	-0.554019	0.0205119	0.0299555
marR	Multiple antibiotic resistance transcriptional regulator MarR	-0.553356	0.0100487	0.0153868
EC958_RS13495		-0.55277	3.66e-06	8.44e-06
ybhL		-0.552017	3.78e-07	9.51e-07
ansP		-0.55035	0.000655237	0.00117601
murP		-0.549571	3.05e-11	1.07e-10
tehB		-0.549526	6.28e-07	1.55e-06
ccmD		-0.549149	9.48e-05	0.000187335
ydjZ		-0.548725	8.32e-05	0.000165201
fecI		-0.548388	9.45e-05	0.000186706
ldhA		-0.5482	0.000792163	0.00140697
leuC		-0.54722	8.86e-09	2.54e-08
ykiE		-0.547154	0.000168602	0.000324597
maeA		-0.546364	1.33e-06	3.18e-06
ytfE		-0.545998	0.000171954	0.000330774
csrD		-0.545722	5.08e-08	1.37e-07
apaG		-0.545494	4.72e-12	1.77e-11
ugpC		-0.544576	2.85e-07	7.27e-07
EC958_RS07850		-0.543896	2.06e-06	4.87e-06
cbl		-0.543572	0.0038056	0.00618476
rpnE		-0.541488	0.000641284	0.00115231
erpA		-0.540451	0.000650887	0.00116911
EC958_RS04585		-0.539837	0.000687959	0.00123186
EC958_RS13580		-0.539029	5.17e-07	1.28e-06
mfd		-0.538443	9.11e-06	2.01e-05
EC958_RS30015		-0.53833	0.0117874	0.0178183
exoX		-0.538022	1.98e-08	5.54e-08
yjbR		-0.537136	1.47e-10	4.93e-10
tadA		-0.536857	2.68e-06	6.28e-06
epmC		-0.536674	4.93e-09	1.45e-08
kdgR		-0.535713	9.89e-09	2.82e-08
fliS	Flagellar export chaperone FliS	-0.53503	0.00151952	0.00260643
fliP	Flagellar type III secretion system pore protein FliP	-0.534664	0.0166334	0.0246111
ybtA		-0.533984	0.0123631	0.0186093
tatE		-0.533832	2.52e-07	6.45e-07
EC958_RS06795		-0.53363	0.00772962	0.0120439
pabB		-0.533131	7.4e-08	1.97e-07
thiP	Thiamine/thiamine pyrophosphate ABC transporter permease ThiP	-0.532959	5.43e-05	0.000110389
sdaA		-0.532903	6.86e-13	2.75e-12
ompW		-0.532707	5.14e-05	0.000104651
EC958_RS11090		-0.531809	0.000538969	0.000976073
dsbG		-0.53164	1.47e-06	3.51e-06
EC958_RS07835		-0.531037	0.00305841	0.00503975
phoQ		-0.530924	2.62e-12	1e-11
tapT		-0.530451	1.18e-05	2.58e-05
msrP		-0.529172	5.53e-06	1.25e-05
EC958_RS04735		-0.528213	0.0112459	0.0170558
yddG		-0.528013	0.00608458	0.00966028
ybtS		-0.527931	0.000198495	0.000379454
nudL		-0.527817	0.00023575	0.00044715
aroM		-0.52734	3.36e-05	6.97e-05
arnD		-0.526899	3.18e-06	7.4e-06
sgcX		-0.526813	7.48e-05	0.000149747
emtA		-0.526098	1.57e-10	5.22e-10
EC958_RS12220		-0.524687	2.31e-07	5.93e-07
flgF	Flagellar basal-body rod protein FlgF	-0.523885	0.00185103	0.00314116
alkA		-0.52297	1.86e-07	4.84e-07
elyC		-0.522868	2.36e-08	6.56e-08
ybhF		-0.522561	9.15e-09	2.62e-08
EC958_RS04970		-0.522038	2.74e-05	5.74e-05
fadJ		-0.520703	4.59e-08	1.25e-07
inaA		-0.520545	0.000147564	0.000286247
EC958_RS22755		-0.52031	0.000138763	0.00026997
rstB		-0.520271	7.4e-05	0.000148317
HXG14_RS00195	Helix-turn-helix transcriptional regulator	-0.519188	0.00118472	0.00206519
surA		-0.518996	1.47e-09	4.53e-09
raiA		-0.518543	0.000142806	0.000277368
gabD		-0.518504	9.54e-06	2.1e-05
thiG	Thiazole synthase	-0.518418	0.000241149	0.000456449
nudJ		-0.518118	6.85e-09	1.98e-08
narK	Nitrate transporter NarK	-0.517598	0.00775075	0.0120727
ygaH		-0.517334	3.15e-08	8.65e-08
rimK		-0.517123	3.65e-09	1.08e-08
tusD		-0.516384	7.95e-06	1.76e-05
gdhA		-0.5153	9.03e-11	3.06e-10
yhgE		-0.515221	2.77e-06	6.47e-06
ycgR	Flagellar brake protein	-0.514578	0.0103064	0.0157448
pdeN		-0.514512	1.54e-07	4.01e-07
mdoH		-0.51413	3.84e-10	1.24e-09
lepB		-0.513838	3.74e-13	1.53e-12
EC958_RS15415		-0.513825	1.87e-10	6.21e-10
glxK		-0.512744	1.7e-05	3.64e-05
ygeY		-0.511428	0.000792086	0.00140697
arcB	Aerobic respiration two-component sensor histidine kinase ArcB	-0.511015	5.4e-06	1.23e-05
EC958_RS11710		-0.510934	0.000392857	0.000726961
rluA		-0.510054	1.33e-09	4.12e-09
glgP		-0.509721	5.21e-06	1.18e-05
hofO		-0.508683	0.0164822	0.024403
entF		-0.507878	4.65e-09	1.37e-08
eutH		-0.507266	0.000249731	0.00047134
EC958_RS04920		-0.507004	0.00351176	0.00574165
fepG		-0.506255	4.97e-05	0.000101311
eutC		-0.505904	0.000186887	0.00035875
yidL		-0.505722	6.83e-05	0.000137562
ygbI		-0.505452	3.08e-05	6.42e-05
yhcO		-0.504887	2.29e-07	5.89e-07
cysH	Phosphoadenosine 5'-phosphosulfate reductase	-0.504798	1.91e-05	4.08e-05
yibQ		-0.504342	6.87e-06	1.54e-05
pspF		-0.503892	2.5e-07	6.41e-07
yahG		-0.50329	1.05e-05	2.31e-05
rsxA		-0.503258	0.000409956	0.000757614
HXG14_RS00335	DUF6750 family protein	-0.503203	0.00697534	0.0109426
EC958_RS04750		-0.503144	0.00181544	0.00308531
ycgJ		-0.50302	0.021756	0.0316221
caiC		-0.502595	8.33e-09	2.4e-08
ybtP		-0.502372	0.00951441	0.0146319
caiB		-0.501984	1.73e-06	4.12e-06
atoS		-0.501779	7.21e-06	1.61e-05
fhuA		-0.501727	1.08e-09	3.37e-09
EC958_RS04975		-0.50099	4.98e-06	1.14e-05
ybdJ		-0.500626	0.0016217	0.00277549
yjdF		0.500485	6.29e-06	1.42e-05
dolP		0.501312	5.68e-13	2.3e-12
rlmN		0.501364	3.09e-07	7.84e-07
nlpA		0.501535	0.000254972	0.000480444
yegU		0.501634	0.000750409	0.00133589
nusA		0.504488	5.88e-18	3.43e-17
EC958_RS14950		0.504809	2.21e-05	4.7e-05
EC958_RS01635		0.506314	2.96e-07	7.53e-07
EC958_RS16970		0.506852	2.7e-09	8.12e-09
ilvD		0.508844	9.26e-06	2.04e-05
bcp		0.508924	2.83e-10	9.26e-10
ispU		0.508955	2.25e-07	5.79e-07
yhhN		0.509394	2.2e-07	5.69e-07
rcsB		0.509477	2.68e-10	8.78e-10
matP		0.510074	2.03e-06	4.81e-06
xylF		0.51058	0.016273	0.0241087
EC958_RS16590		0.510682	0.00130441	0.00226101
EC958_RS01075		0.511226	0.000220493	0.0004189
EC958_RS30010		0.511536	4.15e-06	9.53e-06
rffT		0.514174	1.19e-05	2.61e-05
tesA		0.516463	6.15e-08	1.65e-07
yoaA		0.516834	5.35e-08	1.44e-07
EC958_RS21940		0.517803	6.38e-05	0.000129051
yfbU		0.519708	1.96e-09	5.96e-09
EC958_RS30070		0.520408	3.02e-08	8.29e-08
EC958_RS21070		0.520607	4.16e-05	8.55e-05
hycI		0.521656	1.19e-09	3.72e-09
queF		0.522647	3.73e-12	1.41e-11
rimI		0.522933	1.65e-07	4.3e-07
EC958_RS20705		0.52403	0.0237013	0.0342873
ygiN		0.526605	9.68e-05	0.000191003
yejG		0.526825	0.000430983	0.000793609
aaeB		0.526841	5.12e-07	1.27e-06
EC958_RS22830		0.52741	0.00467831	0.00751563
yjfP		0.527514	3.36e-10	1.09e-09
lysC		0.527564	3.76e-08	1.02e-07
EC958_RS00370		0.528215	0.0312232	0.0442521
EC958_RS24680		0.532853	3.32e-07	8.4e-07
yegT		0.533852	0.00565272	0.00899323
maeB		0.534188	3.91e-07	9.83e-07
ispD		0.536207	7.76e-11	2.65e-10
ycaR		0.536365	2.94e-08	8.11e-08
yedD		0.536796	9.09e-13	3.62e-12
gyrA		0.537632	5.82e-10	1.86e-09
frmR		0.538086	7.56e-08	2.01e-07
yfeD		0.538247	9.73e-08	2.58e-07
cgtA		0.538308	1.7e-09	5.2e-09
kdsB		0.539298	5.43e-10	1.74e-09
EC958_RS24560		0.540386	0.000307352	0.000575613
folD		0.54046	3.25e-09	9.68e-09
fucK		0.54246	5.15e-06	1.17e-05
kefF		0.542466	3.42e-10	1.11e-09
tnpB		0.542477	1.12e-06	2.71e-06
mutH		0.542836	4.63e-05	9.48e-05
rsmE		0.54333	4.07e-07	1.02e-06
rfaY		0.543397	0.000845058	0.00149688
skp		0.54382	9.88e-10	3.09e-09
EC958_RS17440		0.544212	1.14e-06	2.76e-06
ypfM		0.545062	1.3e-05	2.82e-05
EC958_RS11965		0.545077	6.51e-06	1.47e-05
kduD		0.545705	0.000362454	0.000672525
secF		0.545728	6.5e-12	2.4e-11
yedA		0.547704	0.000970447	0.00170457
dcd		0.550091	3.25e-16	1.68e-15
agaR		0.551224	1.77e-11	6.33e-11
EC958_RS03455		0.551886	1.58e-09	4.85e-09
EC958_RS16725		0.552081	1.39e-06	3.32e-06
cybC		0.552326	2.66e-09	8.01e-09
pepA		0.552805	2.04e-16	1.06e-15
pyk		0.552852	9.69e-05	0.00019112
rpsA		0.553555	3.92e-10	1.26e-09
eptA		0.554151	1.08e-09	3.39e-09
yiaY		0.554179	0.00421998	0.00681495
ftsE	Cell division ATP-binding protein FtsE	0.554207	1.66e-07	4.33e-07
iscU		0.555302	2.96e-07	7.54e-07
gorA		0.555559	2.49e-07	6.4e-07
rcsF		0.556102	2.37e-06	5.58e-06
EC958_RS14660		0.557545	0.00217886	0.00365843
flgM	Flagellar biosynthesis anti-sigma factor FlgM	0.557588	0.000191553	0.000367097
phoA		0.557717	1.94e-06	4.6e-06
mrcA		0.557822	1.28e-09	3.96e-09
hpt		0.558136	3.87e-10	1.25e-09
recQ		0.558414	2.93e-07	7.46e-07
hscA		0.55915	7.55e-14	3.27e-13
mobB		0.559597	3.63e-05	7.5e-05
EC958_RS11960		0.560136	0.000214222	0.000407827
gss		0.563245	6.54e-17	3.56e-16
dsbC		0.56339	1.03e-13	4.4e-13
yrbN		0.563739	0.0177913	0.0261813
fimF		0.564514	0.00700567	0.0109827
ratA		0.565676	6.5e-09	1.89e-08
hfq		0.567741	4.68e-24	3.65e-23
allC		0.567826	0.000122643	0.000240129
yvcK		0.567993	7.41e-07	1.81e-06
rfbD		0.570204	4.6e-12	1.73e-11
asd		0.570207	4.14e-11	1.44e-10
mlaC		0.570564	1.89e-16	9.89e-16
gyrB		0.570657	5.08e-10	1.63e-09
dtd		0.571772	1.69e-13	7.12e-13
ygjP		0.571955	2.49e-05	5.25e-05
EC958_RS10580		0.572428	0.00021349	0.000406937
mhpR		0.573504	1.45e-06	3.46e-06
queA		0.574023	6.8e-11	2.33e-10
aspS		0.574607	4.67e-09	1.37e-08
tdk	Thymidine kinase	0.576931	2.48e-05	5.23e-05
yhbY		0.57697	3.62e-07	9.14e-07
hypC		0.577269	0.000447488	0.000823013
yadI		0.57753	2.62e-05	5.5e-05
rpoB		0.578332	2.34e-07	6.02e-07
yedF		0.581011	0.00347426	0.0056884
cho		0.581309	3.77e-07	9.49e-07
miaB		0.581321	4.63e-09	1.36e-08
dnaG		0.583211	1.63e-10	5.44e-10
sdhC		0.583411	0.00366316	0.00597578
ygiD		0.583609	3e-06	6.99e-06
EC958_RS29400		0.584579	0.0142355	0.0212472
ispB		0.584959	3.14e-18	1.87e-17
EC958_RS20900		0.585095	0.000264696	0.000497952
tas		0.58526	1.44e-06	3.44e-06
yfgO		0.58552	2.04e-11	7.25e-11
accB		0.58589	1.96e-18	1.19e-17
araC		0.585956	5.22e-08	1.41e-07
murQ		0.587353	2e-13	8.33e-13
acrA	Periplasmic adaptor protein AcrA	0.58843	2.13e-12	8.22e-12
yijO		0.588694	1.05e-12	4.15e-12
caiD		0.589699	0.000329099	0.000614594
fbp		0.589757	5.42e-09	1.58e-08
cadA		0.591007	0.0084491	0.0130897
dctA		0.591205	6.06e-05	0.000122834
greB		0.591232	1.05e-07	2.79e-07
glyS		0.591477	1.02e-07	2.71e-07
ybhA		0.591553	5.69e-12	2.12e-11
EC958_RS25070		0.591883	1.25e-05	2.72e-05
ilvI		0.592493	3.66e-09	1.09e-08
EC958_RS22750		0.592658	0.000703092	0.00125651
ygdD		0.592784	6.83e-06	1.53e-05
cobT		0.593747	4.67e-08	1.27e-07
ucpA		0.59467	8.02e-14	3.46e-13
zur		0.594861	7.16e-18	4.14e-17
yaaA		0.595001	8.1e-08	2.16e-07
EC958_RS26925		0.595236	8.03e-05	0.000159846
bglF		0.595505	0.000499679	0.000911365
elbB		0.59578	1.14e-07	3.01e-07
EC958_RS21400		0.596727	0.00343698	0.00562937
glnS		0.597228	2.07e-15	1.01e-14
pyrE		0.599682	2.22e-05	4.71e-05
csdA		0.600792	2.33e-11	8.28e-11
eco		0.602138	2.25e-07	5.79e-07
EC958_RS01145		0.603218	0.00377004	0.00613779
waaZ	3-deoxy-D-manno-oct-2-ulosonate III transferase WaaZ	0.605324	0.000110045	0.000215828
dnaB		0.605746	2.37e-17	1.32e-16
ygiB		0.606629	1.69e-14	7.71e-14
EC958_RS18580		0.607453	1.4e-05	3.04e-05
dgoT		0.607887	6.56e-05	0.000132339
EC958_RS13565		0.608844	0.000509454	0.000927725
cra		0.609603	2.12e-14	9.56e-14
dusA		0.610084	8.55e-10	2.7e-09
EC958_RS16705		0.610135	4.45e-07	1.11e-06
lplA		0.61062	5.46e-12	2.03e-11
adeP	Adenine permease AdeP	0.611826	4.15e-12	1.56e-11
yhdH		0.612328	6.84e-10	2.17e-09
yehB		0.612659	0.00227907	0.00381417
yjhU		0.614709	3.37e-14	1.5e-13
yajI		0.614723	3.84e-06	8.84e-06
dnaA		0.614737	4.84e-09	1.42e-08
sdaC		0.615198	6.9e-09	2e-08
dgt		0.616502	4.66e-12	1.75e-11
waaG	Glycosyltransferase family 4 protein	0.617084	1e-13	4.3e-13
srlD		0.617632	0.00397916	0.00645318
yhgF		0.617791	1.38e-09	4.25e-09
proS		0.617967	7.45e-10	2.36e-09
rpe		0.618204	6.52e-12	2.41e-11
sbmC		0.61891	5.54e-06	1.25e-05
speB		0.621131	8.72e-11	2.96e-10
EC958_RS06700		0.62121	5.46e-09	1.59e-08
HXG14_RS00050	Y-family DNA polymerase	0.621281	9.04e-06	2e-05
map		0.621658	1.2e-10	4.03e-10
comR		0.622841	8.8e-06	1.95e-05
EC958_RS20820		0.623141	3.13e-10	1.02e-09
hybA	Hydrogenase 2 operon protein HybA	0.624123	1.23e-09	3.81e-09
EC958_RS29675		0.624774	0.0268403	0.0384183
rcsA		0.625185	0.00934844	0.0143911
hslO		0.625221	1.93e-12	7.46e-12
yjiG		0.626671	2.74e-09	8.23e-09
bisC		0.627668	5.11e-13	2.07e-12
pbpG		0.629183	9.63e-10	3.02e-09
dcuA		0.629499	4.89e-11	1.69e-10
EC958_RS01370	Flagellar hook capping FlgD N-terminal domain-containing protein	0.630212	0.00786745	0.012238
ghxP		0.630574	4.08e-12	1.54e-11
ygfB		0.63095	2.98e-15	1.44e-14
decR		0.6329	2.07e-09	6.28e-09
yjtD		0.633607	3.66e-08	1e-07
yicN		0.634429	1.19e-10	3.99e-10
yjiS		0.634633	0.0292468	0.0416558
EC958_RS04725		0.635033	5.98e-07	1.48e-06
yjiA		0.636459	5.87e-14	2.58e-13
bsmA		0.637165	1.33e-08	3.77e-08
yafV		0.639792	3.07e-18	1.84e-17
hemW		0.640296	9.75e-14	4.19e-13
ecpB		0.641803	0.00160901	0.0027548
EC958_RS21025		0.641953	0.0161207	0.0239062
ygiF		0.642257	1.99e-12	7.69e-12
EC958_RS18585		0.642535	0.020219	0.0295652
queD		0.644718	5.99e-06	1.36e-05
tdcE		0.646353	8.6e-09	2.47e-08
aroG		0.647217	1.56e-06	3.72e-06
EC958_RS22835		0.647704	7.3e-10	2.32e-09
folB		0.648312	0.000189203	0.000362895
yeiS		0.649723	0.0306919	0.0435258
argB		0.650412	5.53e-06	1.25e-05
dapB		0.651121	1.52e-13	6.45e-13
qseG		0.651138	1.04e-09	3.26e-09
EC958_RS20935		0.652185	1.8e-08	5.04e-08
sspB		0.654151	2.65e-09	7.99e-09
yjiH		0.655017	7.93e-12	2.92e-11
fixC		0.655226	0.000482027	0.000882663
srmB		0.656532	3.69e-09	1.09e-08
ytjB		0.658726	2.44e-14	1.09e-13
fldB		0.659172	1.87e-14	8.47e-14
rimO		0.659879	1.04e-08	2.95e-08
cmoM		0.660636	3.12e-08	8.56e-08
yedE		0.660762	4.56e-09	1.34e-08
EC958_RS24755		0.661043	1.23e-13	5.21e-13
eutP		0.661239	0.00405436	0.0065636
hemE		0.661549	1.88e-16	9.87e-16
rutR		0.661694	5.09e-06	1.16e-05
zapB		0.66213	6.82e-11	2.33e-10
pspA		0.662548	2.74e-06	6.39e-06
EC958_RS16740		0.663851	2.79e-05	5.85e-05
garP		0.664736	0.000803253	0.00142611
purN		0.665371	2.35e-07	6.04e-07
modA		0.666579	2.66e-16	1.38e-15
pheP		0.667512	1.11e-10	3.75e-10
bglJ		0.667944	0.0156789	0.0232753
HXG14_RS00185	Rpn family recombination-promoting nuclease/putative transposase	0.669103	1.04e-08	2.95e-08
pppA		0.669328	4.03e-05	8.3e-05
yicG		0.669533	7.01e-07	1.72e-06
yhdT		0.671263	0.00182319	0.00309619
cycA		0.671684	2.61e-15	1.26e-14
EC958_RS05060		0.671733	1.28e-06	3.07e-06
dnaC		0.672023	1.02e-11	3.73e-11
dgoA		0.672234	0.000154798	0.000299021
rhlB		0.672932	3.75e-26	3.23e-25
EC958_RS11745		0.673093	1.84e-07	4.78e-07
priA		0.673895	5.66e-18	3.31e-17
EC958_RS05070		0.674411	3.21e-11	1.13e-10
gntX		0.674898	1.47e-17	8.31e-17
rpsN		0.675918	5e-15	2.36e-14
EC958_RS17175		0.67706	0.0017955	0.00305368
yjeJ		0.67833	3.61e-12	1.37e-11
ycbX		0.679787	1.56e-13	6.59e-13
glnP		0.679841	3.98e-05	8.21e-05
kdgA		0.680456	2.52e-07	6.46e-07
chuY		0.680755	5.53e-11	1.91e-10
htrE		0.680814	2.29e-05	4.84e-05
qseC		0.681549	5.02e-19	3.13e-18
speD		0.682267	6.83e-05	0.00013747
yjiX		0.682479	1.09e-05	2.39e-05
hisJ		0.683526	3.9e-10	1.26e-09
wzz(fepE)	LPS O-antigen length regulator Wzz(fepE)	0.683943	3.19e-05	6.63e-05
emrR	Multidrug efflux transporter EmrAB transcriptional repressor EmrR	0.685918	2.94e-10	9.58e-10
dppC		0.685932	6.29e-06	1.42e-05
zupT		0.686246	1.94e-13	8.14e-13
galF		0.688222	2.04e-23	1.55e-22
yafJ		0.690264	5.88e-11	2.02e-10
yjjJ		0.690372	4.21e-15	2e-14
yjaA		0.690793	4.12e-07	1.03e-06
yehD		0.691545	1.68e-09	5.15e-09
ybjN		0.692121	1.63e-10	5.44e-10
dapA		0.692205	1.61e-34	1.95e-33
pgl		0.695073	3e-07	7.61e-07
codA		0.695506	2.17e-12	8.38e-12
EC958_RS04615		0.697016	0.00116084	0.00202586
rsmC		0.697343	1.06e-22	7.81e-22
malS		0.697532	0.0343426	0.0483757
mdtN	Multidrug efflux transporter periplasmic adaptor subunit MdtN	0.698215	0.000300219	0.000562712
fkpB		0.698545	4.84e-19	3.03e-18
fimD		0.699154	0.00650194	0.0102699
rlmKL		0.699258	9.11e-16	4.6e-15
HXG14_RS00145	ParB/RepB/Spo0J family partition protein	0.699764	2.77e-11	9.78e-11
yjgH		0.700163	5.72e-11	1.97e-10
trxA		0.700701	3.36e-15	1.61e-14
yjdP		0.700959	1.79e-11	6.4e-11
ileS		0.703629	1.61e-17	9.03e-17
putP		0.704099	1.79e-11	6.4e-11
mdh		0.704864	8.9e-07	2.17e-06
ybfF		0.70576	2.37e-13	9.83e-13
uspA		0.706263	1.23e-09	3.81e-09
yhbP		0.707588	6.17e-08	1.65e-07
yigE		0.708033	3.1e-07	7.86e-07
hemB		0.70836	4.74e-11	1.64e-10
gltL		0.708402	7.28e-05	0.000146077
mdtI	Multidrug/spermidine efflux SMR transporter subunit MdtI	0.709398	0.000219192	0.000416601
ridA		0.7095	1.32e-05	2.87e-05
mreB		0.709549	3.88e-21	2.66e-20
malZ		0.710435	0.000424086	0.000782471
ycgM		0.710511	1.6e-16	8.42e-16
EC958_RS22290		0.711507	2.37e-05	5.01e-05
dnaN		0.71173	5.29e-13	2.14e-12
secD		0.71218	9.49e-31	1.01e-29
aceF		0.712663	2.08e-05	4.43e-05
tgt		0.713411	9.89e-20	6.37e-19
pgm		0.713582	1.29e-17	7.28e-17
shoB		0.71586	0.00746047	0.0116503
pphB		0.717344	0.00131966	0.002284
EC958_RS01395		0.717373	2.86e-05	5.98e-05
trmN		0.717564	6.09e-12	2.26e-11
lpdA		0.718253	2.66e-07	6.8e-07
rfbB		0.719175	1.15e-11	4.16e-11
hisB		0.719374	3.71e-17	2.05e-16
HXG14_RS00375	Hypothetical protein	0.719661	0.000557416	0.0010079
hemL		0.721705	5.69e-17	3.1e-16
tcdA		0.721815	3.05e-16	1.58e-15
tatC		0.723659	3.05e-15	1.47e-14
aroK		0.725733	8.91e-19	5.49e-18
EC958_RS04825		0.726022	1.76e-06	4.18e-06
gnsA		0.726386	0.000266908	0.000501908
dinF		0.726474	1.24e-22	9.11e-22
EC958_RS16695		0.727829	1.72e-12	6.67e-12
pflA		0.728735	1.52e-17	8.58e-17
EC958_RS25280		0.728815	1.07e-13	4.57e-13
crfC		0.729596	3.68e-16	1.89e-15
yaeP		0.730076	1.68e-20	1.12e-19
norR		0.73142	2.79e-16	1.45e-15
ibaG		0.731721	4.08e-12	1.54e-11
efp		0.732166	1.14e-15	5.71e-15
yheS		0.734678	9.76e-15	4.51e-14
prfB		0.735276	8.13e-18	4.68e-17
EC958_RS00615		0.736252	1.86e-06	4.41e-06
yajQ		0.740179	7.57e-15	3.54e-14
yicC		0.740342	4.35e-26	3.74e-25
queC		0.740416	2.85e-11	1e-10
HXG14_RS00420	TraE	0.741946	1.31e-06	3.14e-06
secE		0.742497	3.75e-32	4.23e-31
degP		0.743004	9.44e-18	5.41e-17
mscS		0.743833	2.56e-21	1.77e-20
ubiG		0.744699	6.35e-16	3.23e-15
EC958_RS18715		0.745634	0.000491212	0.000898412
fumB	Class I fumarate hydratase	0.746357	4.44e-05	9.12e-05
glmU		0.746856	2.67e-10	8.76e-10
yicH		0.74717	5.31e-37	7.01e-36
dmsA		0.747555	5.21e-09	1.52e-08
pdeI		0.748534	7.53e-06	1.67e-05
plsC		0.748633	9.68e-14	4.16e-13
rhlE		0.751258	4.38e-15	2.07e-14
phoU		0.75136	2.74e-12	1.05e-11
tpiA		0.751393	1.97e-06	4.67e-06
ybaV		0.751981	6.43e-10	2.05e-09
gph		0.753587	4.11e-14	1.82e-13
metG	Methionine--tRNA ligase	0.753878	4.67e-14	2.06e-13
rihB		0.755174	1.57e-05	3.38e-05
polA		0.75531	1.93e-16	1.01e-15
pfkA		0.755324	2.42e-11	8.58e-11
cbrC		0.755407	1.57e-05	3.38e-05
speE		0.755578	2.39e-15	1.16e-14
pyrI		0.755795	0.000331319	0.00061849
ydjM		0.757713	2.41e-08	6.69e-08
eutQ		0.759205	6.51e-07	1.6e-06
fldA		0.759765	1.46e-21	1.02e-20
pgaA		0.760557	2.63e-10	8.64e-10
HXG14_RS00080	DNA methylase	0.760943	3.05e-05	6.36e-05
yohK		0.76163	6.49e-10	2.07e-09
EC958_RS16965		0.762082	2.95e-08	8.13e-08
EC958_RS15255		0.762768	0.000279212	0.00052419
yfcJ		0.762842	2.09e-15	1.02e-14
proA		0.763227	2.52e-19	1.6e-18
phnH		0.763624	0.0120829	0.0182231
glnQ		0.764087	2.01e-08	5.63e-08
hypB		0.764543	2.37e-08	6.59e-08
atpE		0.764717	1.59e-20	1.06e-19
malQ		0.76534	0.0142967	0.0213247
mlaE		0.766427	1.36e-23	1.05e-22
EC958_RS03350		0.76655	2.15e-09	6.5e-09
EC958_RS24565		0.766737	8.6e-06	1.9e-05
accC		0.766861	2.19e-22	1.59e-21
ispH		0.767196	5.31e-21	3.62e-20
EC958_RS22275		0.769576	5.73e-18	3.35e-17
fsr		0.770141	1.11e-09	3.45e-09
fucU		0.770618	1.25e-14	5.73e-14
uhpB		0.771714	5.25e-11	1.81e-10
yebE		0.772367	0.000135053	0.000263085
atpG		0.773073	4.12e-13	1.68e-12
ybiV		0.773436	1.77e-13	7.42e-13
EC958_RS20750		0.77367	6.24e-06	1.41e-05
selA		0.773705	1.94e-21	1.35e-20
trxC		0.774492	3.77e-09	1.12e-08
mdtL	Multidrug efflux MFS transporter MdtL	0.77511	3.47e-08	9.5e-08
fadB		0.775191	1.02e-06	2.49e-06
HXG14_RS00020	Hypothetical protein	0.775648	1.64e-12	6.39e-12
EC958_RS00765		0.775997	0.00193351	0.00327149
HXG14_RS00385	Extended-spectrum class A beta-lactamase CTX-M-14	0.776844	4.96e-16	2.54e-15
proW		0.777573	4.37e-10	1.4e-09
panB		0.777688	6.05e-31	6.55e-30
degQ		0.779171	2.49e-27	2.28e-26
yadG		0.780388	8.72e-17	4.7e-16
chpS		0.780416	3.31e-06	7.66e-06
betB		0.781175	6.62e-06	1.49e-05
nudK		0.781721	0.000584089	0.00105406
dld		0.783094	2.52e-16	1.32e-15
EC958_RS16270		0.783237	2.46e-08	6.84e-08
ykgF		0.78327	3.47e-08	9.5e-08
ybjJ		0.785225	6.82e-10	2.17e-09
udp		0.785725	7.19e-11	2.45e-10
gmk		0.787634	4.56e-22	3.24e-21
creB		0.789135	7.8e-20	5.05e-19
cpdB		0.790096	1.49e-27	1.37e-26
zapD		0.792029	2.12e-11	7.55e-11
yqiJ		0.793016	0.00163063	0.00278768
EC958_RS01400		0.793989	0.00341871	0.00560143
ivy		0.795592	1.1e-12	4.35e-12
hns		0.795728	7.33e-07	1.8e-06
EC958_RS03795		0.795892	1.45e-12	5.63e-12
rsuA		0.797156	7.49e-14	3.25e-13
glmM		0.799013	7.07e-30	7.25e-29
pepQ		0.799187	2.4e-15	1.17e-14
mnmE		0.799622	7.8e-31	8.42e-30
ndk		0.801129	2.35e-11	8.35e-11
yiiQ		0.802407	3.02e-09	9.04e-09
uof		0.803137	1.18e-09	3.67e-09
atpA		0.803762	9.58e-18	5.48e-17
envC		0.804684	6.11e-13	2.46e-12
mioC		0.804791	1.92e-14	8.66e-14
yjbF		0.805489	0.00305391	0.00503415
EC958_RS11980		0.805553	1.17e-07	3.09e-07
cyoE		0.80698	5.07e-06	1.15e-05
cyoD		0.807537	0.000237675	0.000450614
EC958_RS03345		0.80817	1.2e-06	2.9e-06
lysS		0.808574	8.43e-11	2.87e-10
tolQ		0.809296	1.33e-12	5.22e-12
hisG		0.809424	1.01e-11	3.67e-11
EC958_RS21035		0.813213	1.29e-08	3.65e-08
cspA		0.813856	8.83e-05	0.000175197
EC958_RS23095		0.815344	0.00852613	0.0131957
pitB		0.815742	1.1e-06	2.66e-06
igaA		0.817727	2.83e-18	1.7e-17
ybiT		0.818021	7.27e-27	6.49e-26
rluF		0.818032	2.25e-12	8.67e-12
yfaY		0.818033	4.22e-26	3.63e-25
sspA		0.818356	1.57e-28	1.53e-27
ettA		0.819437	4.94e-33	5.76e-32
yijD		0.819794	7.69e-29	7.54e-28
yqhD		0.819798	4.56e-11	1.58e-10
ppiC		0.820773	1.2e-08	3.39e-08
EC958_RS22800		0.821096	5.71e-07	1.42e-06
ybgC		0.821409	3.5e-11	1.22e-10
yacB	Type II toxin-antitoxin system toxin YacB	0.822334	6.67e-09	1.93e-08
cyuA		0.82234	3.29e-17	1.83e-16
tdcF		0.822482	1.29e-09	4e-09
emrK	Multidrug efflux MFS transporter periplasmic adaptor subunit EmrK	0.823584	0.00742	0.0115967
HXG14_RS00045	ParA family plasmid-partitioning AAA ATPase"	0.823834	5.07e-08	1.37e-07
yggX		0.825436	1.19e-14	5.48e-14
glpG		0.825993	5.08e-11	1.76e-10
hupA		0.827776	8.9e-12	3.25e-11
atpD		0.829358	3.72e-13	1.52e-12
yjjA		0.829774	1.06e-17	6.05e-17
proC		0.83055	4.45e-14	1.97e-13
ilvN		0.832559	1.02e-10	3.46e-10
rpmJ		0.832856	7.36e-17	4e-16
yggU		0.834709	2.17e-12	8.37e-12
yceI		0.834727	7.57e-07	1.85e-06
ffs		0.837048	0.000194439	0.000372009
yhdZ		0.838175	3.59e-08	9.8e-08
EC958_RS00770		0.838256	0.00526725	0.00839736
rsgA		0.838497	5.52e-37	7.28e-36
yghU		0.841088	2.75e-26	2.39e-25
psiB	Conjugation system SOS inhibitor PsiB	0.843471	4.34e-13	1.76e-12
ldtB		0.843887	7.33e-13	2.93e-12
EC958_RS16825		0.844411	0.0255314	0.0367388
atpB		0.845029	1e-18	6.15e-18
EC958_RS23105		0.850915	1.18e-10	3.97e-10
rpoC		0.851446	3.14e-11	1.1e-10
argC		0.851634	2.86e-12	1.09e-11
thiM	Hydroxyethylthiazole kinase	0.852804	1.62e-07	4.23e-07
EC958_RS23985		0.853554	1.75e-14	7.93e-14
EC958_RS02795		0.853606	7.79e-07	1.9e-06
wzx	O25 family O-antigen flippase	0.854128	2.8e-10	9.17e-10
EC958_RS01155		0.855052	0.0302501	0.0429787
cysQ	3'(2'),5'-bisphosphate nucleotidase CysQ	0.855859	4.96e-33	5.77e-32
gltS		0.8571	1.01e-13	4.32e-13
cof		0.857484	1.76e-14	7.99e-14
EC958_RS00635		0.858122	0.00049398	0.000903115
livK		0.858158	3.35e-08	9.17e-08
glcC		0.859996	1.97e-07	5.1e-07
waaB	Lipopolysaccharide 1,6-galactosyltransferase	0.860196	1.76e-14	7.98e-14
typA		0.860477	7.2e-38	9.84e-37
pyrD		0.860897	3.21e-11	1.13e-10
menA		0.861734	1.51e-15	7.5e-15
rpmE		0.862796	3.23e-08	8.86e-08
nrdB		0.863067	6.62e-08	1.77e-07
EC958_RS03360		0.863186	2.47e-18	1.48e-17
EC958_RS25375		0.863313	5.07e-06	1.16e-05
parC		0.863577	3.13e-30	3.25e-29
EC958_RS08075		0.864518	0.00676871	0.0106511
yhgN		0.865071	6.23e-12	2.31e-11
EC958_RS20300		0.865993	0.00490675	0.00785524
mntP		0.866507	8.3e-12	3.05e-11
livJ		0.86709	1.41e-13	5.97e-13
yacC		0.868012	3.25e-10	1.06e-09
chpB		0.868263	2.39e-11	8.46e-11
yqgG		0.869446	6.99e-18	4.04e-17
yeeN		0.869582	7.17e-09	2.07e-08
frdB	Fumarate reductase iron-sulfur protein	0.871222	1.94e-09	5.89e-09
yadV		0.871356	0.0168654	0.0249303
mlaD		0.872015	7.73e-23	5.75e-22
EC958_RS11970		0.87257	1.57e-07	4.1e-07
yhhM		0.872839	1.57e-16	8.29e-16
iscA		0.87286	6.01e-12	2.23e-11
ygfZ		0.873705	8.75e-25	7e-24
afaC		0.873984	2.13e-13	8.9e-13
ompR		0.874034	6.27e-39	9.06e-38
EC958_RS16260		0.874641	2.2e-08	6.14e-08
EC958_RS07150		0.875176	0.00162834	0.00278583
polB		0.876265	5.61e-28	5.25e-27
tal		0.877286	1.03e-19	6.64e-19
nrdA		0.877292	1.62e-08	4.56e-08
ybfA		0.878195	6.3e-07	1.55e-06
can		0.878432	3.29e-23	2.5e-22
zapC		0.87865	9.4e-09	2.69e-08
rdgB		0.879205	1.67e-19	1.06e-18
tomB		0.879413	8.43e-13	3.36e-12
rpsH		0.879677	4.84e-13	1.97e-12
tatB		0.879935	7.43e-45	1.35e-43
EC958_RS22295		0.879964	5.18e-09	1.51e-08
rfaQ		0.880829	1.02e-17	5.81e-17
yagU		0.881654	4.99e-12	1.87e-11
trmJ		0.884391	1.07e-13	4.57e-13
EC958_RS00640		0.887862	0.000544764	0.00098618
secY		0.889232	1.41e-20	9.42e-20
lpxT		0.889285	2.99e-13	1.23e-12
yqgB		0.889643	1.65e-08	4.64e-08
fpr		0.890181	2.54e-29	2.55e-28
EC958_RS17165		0.890367	3.05e-05	6.36e-05
csgD		0.890806	2.33e-05	4.93e-05
yhjV		0.890945	1.36e-11	4.91e-11
fsa		0.891578	1.04e-26	9.18e-26
EC958_RS16980		0.891718	1.66e-26	1.45e-25
nanM		0.891946	3.74e-12	1.41e-11
rof		0.892294	2.47e-30	2.59e-29
bdcA		0.89481	8.54e-11	2.9e-10
rpsM		0.895842	7.67e-23	5.71e-22
dpaA		0.896275	1.74e-11	6.25e-11
xylG		0.898258	2.65e-05	5.57e-05
rsmI		0.899033	2.79e-23	2.13e-22
speFL		0.901681	1.65e-05	3.55e-05
cyoC		0.902312	0.000149745	0.000289746
maa		0.904127	3.71e-06	8.54e-06
potE		0.904601	1.33e-06	3.19e-06
pldA		0.904678	1.06e-19	6.8e-19
gldA		0.907157	1.99e-13	8.33e-13
EC958_RS13575		0.907491	0.00498479	0.00797186
EC958_RS10655		0.908572	1.4e-07	3.67e-07
cdd		0.909148	1.24e-12	4.88e-12
ydhV		0.909264	7.14e-08	1.91e-07
rplF		0.910192	4.92e-20	3.22e-19
yjcS		0.9107	1.82e-05	3.89e-05
srkA		0.911986	2.42e-30	2.54e-29
yihD		0.913062	1.01e-11	3.68e-11
EC958_RS06885		0.913669	7.05e-19	4.37e-18
tabA		0.914533	8.27e-16	4.18e-15
bssS		0.915057	5.11e-09	1.5e-08
EC958_RS20695		0.915479	0.00228702	0.00382609
iscS	Cysteine desulfurase	0.915729	5.48e-10	1.75e-09
ybjM		0.915963	5.83e-13	2.35e-12
nsrR		0.91602	1.21e-14	5.55e-14
rbfA		0.917315	5.95e-26	5.07e-25
zapE		0.91755	1.95e-22	1.42e-21
lspA		0.917925	3.43e-30	3.54e-29
EC958_RS24600		0.918795	4.52e-08	1.23e-07
ruvB		0.918989	2.13e-19	1.35e-18
EC958_RS21090		0.919178	0.00824601	0.0127966
EC958_RS30385		0.919194	0.0214755	0.0312538
deaD		0.919503	1.05e-10	3.55e-10
rpoH		0.919955	2.26e-39	3.39e-38
mtnN		0.922278	2.66e-27	2.42e-26
gcvR		0.922882	3.09e-36	3.98e-35
nirC		0.925522	2.97e-07	7.56e-07
pmrD		0.92759	2.08e-15	1.02e-14
galM		0.928002	8.76e-38	1.19e-36
rep		0.928766	3.1e-24	2.43e-23
EC958_RS24575		0.928893	4.46e-11	1.55e-10
pgaC		0.929724	0.000239665	0.000454013
ttdB		0.931023	0.000181888	0.000349446
frdC	Fumarate reductase subunit FrdC	0.931646	1.17e-07	3.09e-07
ysaB		0.932224	1.26e-05	2.74e-05
sstT		0.933102	1.07e-15	5.38e-15
EC958_RS23330		0.935088	0.000239925	0.00045432
iclR		0.937051	2.18e-18	1.32e-17
fabZ		0.937316	9.7e-16	4.88e-15
cdh		0.937498	2.92e-10	9.54e-10
EC958_RS03790		0.937687	3.52e-26	3.05e-25
mdtJ	Multidrug/spermidine efflux SMR transporter subunit MdtJ	0.937768	4.76e-10	1.53e-09
EC958_RS22375		0.938098	5.11e-09	1.49e-08
trbA	IncI1-type conjugal transfer protein TrbA	0.938726	4.72e-26	4.05e-25
EC958_RS10650		0.939264	7.59e-15	3.55e-14
cyoB		0.939685	0.0148919	0.0221624
rpmF		0.94023	1.06e-17	6.01e-17
EC958_RS01630		0.940735	7.72e-07	1.89e-06
hokE		0.942696	8.57e-20	5.53e-19
yjcO		0.942797	7.5e-14	3.25e-13
HXG14_RS00270	Hypothetical protein	0.942867	7.63e-09	2.2e-08
leuE		0.943178	1.5e-08	4.23e-08
prfH		0.943859	1.8e-12	6.96e-12
cueO		0.944378	1.63e-39	2.46e-38
yceD		0.948266	2.35e-35	2.94e-34
psuG		0.948374	0.0105177	0.0160419
papX		0.949325	6.19e-16	3.15e-15
glcA		0.950854	1.58e-05	3.41e-05
excA	Plasmid IncI1-type surface exclusion protein ExcA	0.952729	3.37e-17	1.87e-16
EC958_RS00355		0.95305	0.000148324	0.000287601
ysaA		0.953387	6.35e-14	2.77e-13
guaA		0.953416	2.01e-38	2.82e-37
EC958_RS01085		0.953443	7.6e-14	3.29e-13
asnS		0.954083	7.58e-21	5.14e-20
dcrB		0.955013	1.86e-26	1.62e-25
murA		0.956052	2.18e-35	2.73e-34
ybbO		0.956073	2.56e-28	2.46e-27
EC958_RS24610		0.956203	5.73e-16	2.92e-15
dksA		0.956773	2.07e-15	1.01e-14
EC958_RS23785		0.956929	2.69e-08	7.43e-08
yifL		0.957593	2.85e-34	3.43e-33
alx		0.959924	2.17e-10	7.19e-10
nadC		0.960994	3.91e-32	4.4e-31
EC958_RS11985		0.963344	1.19e-10	3.99e-10
argP		0.964299	3.68e-36	4.72e-35
cusB		0.964331	6.65e-07	1.63e-06
livF		0.964725	6.39e-11	2.19e-10
priC		0.966297	6.3e-27	5.64e-26
EC958_RS03800		0.968023	4.38e-29	4.33e-28
yhaJ		0.968111	1.01e-25	8.5e-25
avtA		0.970262	6.9e-22	4.87e-21
yjhF		0.97045	1.26e-07	3.31e-07
ghoT		0.972813	0.000699187	0.00125051
EC958_RS10455		0.973185	1.71e-15	8.45e-15
yihX		0.973684	1.89e-15	9.28e-15
EC958_RS16265		0.973859	3.49e-10	1.13e-09
alaE		0.973994	5.06e-15	2.39e-14
EC958_RS15610		0.975259	1.67e-15	8.24e-15
rpsL		0.975383	2.71e-38	3.79e-37
ytfK		0.975798	1.4e-25	1.17e-24
aroL		0.978334	1.04e-11	3.77e-11
rplE		0.980196	6.06e-20	3.94e-19
argH		0.980788	6.22e-26	5.28e-25
ulaG		0.981141	1.11e-13	4.72e-13
hemC		0.982263	1.42e-39	2.16e-38
EC958_RS13785		0.982319	3.32e-20	2.19e-19
yieK		0.982782	0.000126907	0.000247741
ltrA		0.982831	8.58e-38	1.17e-36
yfdV		0.983054	0.00267001	0.00443462
dppA		0.983736	1.63e-17	9.18e-17
ykgM		0.984222	3.27e-07	8.26e-07
ribF		0.985438	3.85e-25	3.11e-24
argE		0.985703	1.19e-32	1.36e-31
yjaG		0.989891	1.55e-29	1.57e-28
ubiJ		0.990699	2.7e-37	3.62e-36
ubiA		0.993262	1.44e-25	1.2e-24
dppB		0.993443	1.29e-12	5.08e-12
ppiA		0.993823	1.75e-23	1.34e-22
hscB		0.994733	5.98e-14	2.62e-13
uhpT		0.994927	7.78e-10	2.46e-09
treR		0.995312	1.13e-26	9.92e-26
EC958_RS11785		0.995632	3.77e-13	1.54e-12
yhhY		0.99567	3.91e-19	2.45e-18
EC958_RS01285		0.996684	0.00690016	0.0108357
hprR		0.997284	2.3e-05	4.87e-05
hutX		0.997479	1.36e-09	4.2e-09
dppD		0.999315	4.27e-10	1.37e-09
EC958_RS04830		0.999762	6.43e-23	4.8e-22
ilvM		1.00046	2.05e-08	5.74e-08
ykgO		1.00255	0.0156801	0.0232753
frdD	Fumarate reductase subunit FrdD	1.00258	5e-08	1.36e-07
yfcZ		1.00438	9.48e-19	5.83e-18
fimE	Type 1 fimbriae regulatory protein FimE	1.00553	1.04e-15	5.24e-15
rcnB		1.00557	3.32e-15	1.59e-14
hokA		1.00651	0.0095618	0.0146901
chuT		1.00768	5.04e-09	1.48e-08
EC958_RS01550		1.00864	3.58e-17	1.98e-16
yahD		1.01268	1.35e-17	7.64e-17
EC958_RS03615		1.01275	0.00674997	0.0106288
yadL		1.01545	1.57e-06	3.75e-06
crp		1.01718	1.17e-51	2.59e-50
yieH		1.02102	6.78e-25	5.45e-24
ompX		1.02144	4.64e-11	1.61e-10
yidR		1.02464	5.45e-27	4.89e-26
dacA		1.02603	2.72e-29	2.72e-28
codB		1.02633	1.74e-16	9.15e-16
mlaF		1.02645	3.22e-47	6.26e-46
rraA		1.02696	3.06e-25	2.49e-24
allD		1.02809	3.02e-06	7.04e-06
rarD		1.03059	6.1e-14	2.67e-13
pal		1.03086	2.22e-21	1.54e-20
gltI		1.03156	4.27e-07	1.07e-06
EC958_RS02775		1.03177	1.9e-07	4.93e-07
EC958_RS24935		1.03274	1.01e-07	2.68e-07
atpC		1.03447	8.13e-13	3.24e-12
prfC		1.03459	2.88e-32	3.26e-31
EC958_RS11390		1.0378	5.24e-12	1.96e-11
yifK		1.03864	2.46e-25	2.02e-24
rsfS		1.03906	3.19e-25	2.59e-24
ycgZ		1.04048	0.00110059	0.00192363
fdhD		1.04451	5.55e-23	4.17e-22
ppa		1.04467	4e-13	1.63e-12
EC958_RS29785		1.04539	0.000601526	0.00108383
yajD		1.04642	3.41e-14	1.51e-13
bamC		1.04841	1.53e-47	2.99e-46
frdA	Fumarate reductase (quinol) flavoprotein subunit	1.05043	1.3e-17	7.34e-17
EC958_RS24220		1.05056	0.000587417	0.00105965
bioH		1.0514	1.58e-27	1.46e-26
wecH		1.05254	1.29e-11	4.66e-11
yjdM		1.05284	2.61e-18	1.57e-17
HXG14_RS00155	Plasmid SOS inhibition protein A	1.05303	2.64e-15	1.27e-14
mhpB		1.05327	0.00259734	0.00432015
torR		1.05822	1.25e-16	6.65e-16
pdhR		1.05952	3.3e-11	1.16e-10
EC958_RS16960		1.06034	3.94e-18	2.32e-17
EC958_RS27155		1.06298	1.39e-07	3.65e-07
EC958_RS03370		1.06366	2.8e-20	1.85e-19
glmS		1.06393	6.43e-20	4.18e-19
potA		1.06561	3.63e-15	1.73e-14
fdhE		1.06583	6.19e-43	1.04e-41
rhaM		1.0676	0.0145724	0.0217079
mutS		1.0689	2.41e-39	3.61e-38
fabR		1.07235	3.39e-28	3.25e-27
yaiY		1.07235	9.48e-10	2.98e-09
atpH		1.07313	2.67e-37	3.58e-36
ccp		1.074	1.44e-12	5.62e-12
dinG		1.07541	5.32e-32	5.95e-31
rlmH		1.07842	5.4e-26	4.61e-25
yciT		1.07906	1.52e-09	4.69e-09
EC958_RS25380		1.07926	3.46e-09	1.03e-08
EC958_RS20790		1.07983	2.4e-20	1.59e-19
serA		1.0805	2.35e-65	8.15e-64
ygiQ		1.08211	1.87e-21	1.3e-20
rpoZ		1.08311	8.74e-58	2.47e-56
EC958_RS01645		1.08332	3.44e-15	1.64e-14
EC958_RS16440		1.0834	0.034199	0.048188
fixX		1.08344	0.00207161	0.00348851
EC958_RS00620		1.08488	0.00429417	0.00693234
fusA		1.08585	4.08e-28	3.88e-27
lpxC		1.08708	5.33e-27	4.8e-26
epmA		1.08722	3.72e-37	4.95e-36
fixA		1.08933	9.02e-06	1.99e-05
EC958_RS12870		1.08951	0.00135817	0.00234362
ftsN	Cell division protein FtsN	1.09049	2.09e-45	3.86e-44
uxuR		1.0918	1.48e-49	3.09e-48
rnpA		1.09214	6.39e-28	5.96e-27
malM		1.09235	1.31e-07	3.45e-07
ftsP	Cell division protein FtsP	1.09305	1.41e-40	2.2e-39
rfaH		1.09414	3.06e-32	3.46e-31
yfiF		1.09499	8.6e-43	1.44e-41
carA		1.09586	1.23e-17	7e-17
dsbA		1.0991	3.11e-15	1.49e-14
bax		1.10016	2.33e-42	3.82e-41
EC958_RS13595		1.1028	2.75e-10	9.03e-10
EC958_RS00090		1.10295	5.08e-05	0.000103553
glyQ		1.10361	5.73e-49	1.18e-47
rpsK		1.10379	2.2e-30	2.33e-29
crl		1.10421	2.47e-09	7.44e-09
nfeF		1.10429	2.59e-14	1.16e-13
EC958_RS13805		1.10472	7.24e-26	6.12e-25
ygdQ		1.10791	5.98e-15	2.81e-14
HXG14_RS00175	Hypothetical protein	1.10965	1.73e-10	5.74e-10
yidD		1.11019	6.23e-17	3.39e-16
EC958_RS10745		1.11098	5.72e-33	6.64e-32
dgcI		1.11134	2.57e-10	8.45e-10
dapE		1.11466	5.08e-26	4.35e-25
iadA		1.11625	5.91e-53	1.4e-51
EC958_RS17545		1.11893	6.92e-06	1.55e-05
yadM		1.12051	8.62e-07	2.1e-06
rpsT		1.12295	6.54e-23	4.87e-22
mobA	Plasmid mobilization protein MobA	1.1246	3.34e-37	4.47e-36
mpl		1.12554	3.64e-69	1.47e-67
glpX		1.12949	9.63e-26	8.1e-25
ybeT		1.13008	2.54e-05	5.35e-05
HXG14_RS00165	Antirestriction protein ArdA	1.13413	8.29e-15	3.86e-14
EC958_RS15250		1.13794	0.0109112	0.0165972
HXG14_RS00220	Relaxase/mobilization nuclease domain-containing protein NikB	1.13952	5.03e-60	1.5e-58
qorB		1.1409	2.28e-18	1.38e-17
aegA		1.14162	3.67e-31	4.01e-30
rlmG		1.14187	1.34e-35	1.69e-34
EC958_RS17365		1.14356	7.55e-06	1.68e-05
yjfM		1.14404	1.51e-07	3.94e-07
fkpA		1.14412	5.71e-54	1.41e-52
tatA		1.14628	2.06e-51	4.53e-50
betI		1.1482	2.85e-11	1.01e-10
ymcF		1.14899	6.74e-07	1.66e-06
yqcA		1.15182	5.15e-75	2.79e-73
[truncated: 393 more rows]

## Sheet: K pneumoniae DEGs
ID	Product	log2FoldChange	pvalue	padj
KBU69_RS09555	Cobalamin-independent methionine synthase II family protein	-2.87712	2.36e-99	3.88e-96
urtA	Urea ABC transporter	-2.27756	1.06e-39	2.75e-37
metF	5,10-methylenetetrahydrofolate reductase	-2.03285	3.02e-37	6.5e-35
KBU69_RS14990	SIS domain-containing protein	-2.03244	5.65e-21	2.25e-19
KBU69_RS27005	YnaM/YnfT family protein	-2.02694	9.81e-08	6.76e-07
KBU69_RS14970	Phosphohistidine-sugar phosphotransferase activity	-1.88142	7.53e-15	1.6e-13
KBU69_RS10740		-1.87327	2.32e-16	5.88e-15
KBU69_RS14985	SIS domain-containing protein	-1.86788	8.95e-19	2.91e-17
metR	HTH-type transcriptional regulator MetR	-1.85616	2.66e-44	9.39e-42
urtC	Urea ABC transporter	-1.8356	1.01e-18	3.23e-17
KBU69_RS14975	Fructose/sorbose/N-acetylgalactosamine transporter subunit IIC	-1.82883	1.97e-17	5.52e-16
metE	5-methyltetrahydropteroyltriglutamate--homocysteine methyltransferase	-1.82486	7.16e-22	3.05e-20
dalT	D-arabinitol transporter	-1.79199	1.48e-18	4.72e-17
KBU69_RS14980	PTS system mannose/fructose/sorbose family transporter subunit IID	-1.78477	3.86e-17	1.05e-15
urtD	Urea ABC transporter, ATP-binding protein UrtD	-1.78352	9.48e-07	5.33e-06
metA	Homoserine O-succinyltransferase	-1.76432	2.23e-25	1.3e-23
KBU69_RS09705	nuclear transport factor 2 family protein	-1.76142	3.61e-07	2.19e-06
mtnK	Methylthioribose kinase	-1.74208	5.39e-69	4.44e-66
KBU69_RS27000		-1.68172	1.95e-05	8.47e-05
KBU69_RS10030	YdiH family protein	-1.67319	1.04e-08	8.58e-08
KBU69_RS06840		-1.59715	0.000296644	0.00100021
hpxO	FAD-dependent urate hydroxylase	-1.59409	6.17e-12	8.57e-11
KBU69_RS18695	YbdD/YjiX family protein	-1.58872	1.81e-35	3.44e-33
KBU69_RS04565	HAD family phosphatase	-1.57611	6.53e-21	2.58e-19
urtB	Urea ABC transporter permease subunit UrtB	-1.54399	1.13e-13	2.03e-12
hpxZ	Oxalurate catabolism protein	-1.54389	5.72e-07	3.37e-06
KBU69_RS14965	PTS sugar transporter subunit IIA	-1.51785	2.62e-11	3.3e-10
ydfZ	Putative selenoprotein YdfZ	-1.51455	2.01e-06	1.06e-05
KBU69_RS08270	ABC transporter permease	-1.49422	2.29e-05	9.77e-05
KBU69_RS09360	Tautomerase family protein	-1.49102	1.98e-07	1.29e-06
KBU69_RS09200		-1.48309	1.75e-09	1.63e-08
KBU69_RS09155	Sugar porter family MFS transporter	-1.48088	2.12e-29	2.06e-27
KBU69_RS09160	PTS sugar transporter subunit IIA	-1.47429	1.98e-22	8.89e-21
KBU69_RS08965	TenA family protein	-1.46724	8.43e-10	8.33e-09
KBU69_RS08330		-1.45231	9.77e-09	8.07e-08
KBU69_RS09650	Diguanylate phosphodiesterase	-1.45133	4.02e-09	3.5e-08
KBU69_RS18690	Carbon starvation protein	-1.45038	6.28e-31	7.57e-29
KBU69_RS09015	Aldo/keto reductase	-1.44476	7.14e-22	3.05e-20
KBU69_RS08125	Iron ABC transporter permease	-1.44118	2.17e-06	1.13e-05
KBU69_RS06710	DUF1852 domain-containing protein	-1.43387	8.38e-29	7.4e-27
KBU69_RS08685	Hypothetical protein	-1.42218	1.2e-12	1.84e-11
KBU69_RS09220	Fimbrial protein	-1.4189	6.86e-12	9.45e-11
rmf	Ribosome modulation factor	-1.40563	0.00079481	0.0024524
uraD	2-oxo-4-hydroxy-4-carboxy-5-ureidoimidazoline decarboxylase	-1.40361	1.79e-06	9.51e-06
metQ	D-methionine-binding lipoprotein MetQ	-1.39927	7.66e-18	2.24e-16
KBU69_RS09340	MFS transporter	-1.38461	3.06e-15	6.97e-14
KBU69_RS08315	Hypothetical protein	-1.38432	3.28e-12	4.68e-11
KBU69_RS09345	Hypothetical protein	-1.37753	1.24e-28	1.06e-26
ydeE	Uncharacterized MFS-type transporter YdeE	-1.37055	2.65e-34	4.68e-32
KBU69_RS08690	ASCH domain-containing protein	-1.3687	1.16e-09	1.12e-08
sra	Stationary-phase-induced ribosome-associated protein	-1.36315	1.69e-11	2.2e-10
oxlT	Oxalate:formate antiporter	-1.35273	7.16e-14	1.34e-12
KBU69_RS09055	Alpha-ketoglutarate-dependent dioxygenase AlkB	-1.34887	2.95e-08	2.23e-07
KBU69_RS09305	MetQ/NlpA family ABC transporter	-1.34611	3.79e-06	1.87e-05
KBU69_RS08845	Hypothetical protein	-1.3442	0.00109885	0.0032919
KBU69_RS09310	Methionine ABC transporter ATP-binding protein	-1.33845	8.9e-05	0.00033438
KBU69_RS08565	ABC transporter substrate-binding protein	-1.33503	8.75e-19	2.86e-17
KBU69_RS09020	SMP-30/gluconolactonase/LRE family protein	-1.33386	1.37e-07	9.23e-07
KBU69_RS12370	Tartrate dehydrogenase	-1.33321	1.93e-17	5.46e-16
KBU69_RS08895	MFS transporter	-1.32873	2.98e-10	3.17e-09
metK	Methionine adenosyltransferase	-1.31211	4.95e-13	8.13e-12
metB	Cystathionine gamma-synthase	-1.30969	5.54e-26	3.34e-24
KBU69_RS08915	Cell envelope integrity protein TolA	-1.30831	4.6e-14	8.81e-13
KBU69_RS08550	LysR substrate-binding domain-containing protein	-1.29914	2.35e-07	1.5e-06
KBU69_RS09045	LysR family transcriptional regulator	-1.29592	5.54e-13	9.04e-12
KBU69_RS09050	Excinuclease ABC subunit UvrA	-1.28779	5.88e-20	2.11e-18
KBU69_RS06715	Methionine synthase	-1.28595	2.94e-21	1.19e-19
KBU69_RS08660	Helix-turn-helix domain-containing protein	-1.28551	2.37e-17	6.57e-16
KBU69_RS08090	Transporter substrate-binding domain-containing protein	-1.28456	2.75e-08	2.08e-07
KBU69_RS09355	Carboxymuconolactone decarboxylase family protein	-1.27941	1.83e-10	2.03e-09
KBU69_RS08265	ABC transporter ATP-binding protein	-1.27501	2.43e-08	1.87e-07
KBU69_RS09525	Helix-turn-helix domain-containing protein	-1.2732	3.16e-25	1.79e-23
KBU69_RS08575	ABC transporter ATP-binding protein	-1.27286	3.51e-15	7.84e-14
KBU69_RS08670	Alpha/beta fold hydrolase	-1.2726	1.04e-14	2.19e-13
KBU69_RS09010	Aldo/keto reductase	-1.25995	1.69e-10	1.9e-09
yjiA	GTPase	-1.25936	5.51e-32	7.78e-30
KBU69_RS08665	Hypothetical protein	-1.25711	8.44e-10	8.33e-09
KBU69_RS08900	LysR family transcriptional regulator	-1.25275	4.29e-15	9.43e-14
KBU69_RS08525	Alpha/beta fold hydrolase	-1.2512	1.16e-13	2.07e-12
KBU69_RS07995	GNAT family N-acetyltransferase	-1.24924	4.3e-11	5.22e-10
KBU69_RS08000	XRE family transcriptional regulator	-1.24869	3.23e-24	1.63e-22
KBU69_RS08920	M20 family metallopeptidase	-1.24782	4.01e-15	8.93e-14
hpxE	Molybdenum cofactor-independent xanthine hydroxylase subunit HpxE	-1.23993	1.63e-07	1.08e-06
KBU69_RS08095	Glutathione S-transferase family protein	-1.23302	2.43e-23	1.19e-21
urtE	Urea ABC transporter ATP-binding subunit UrtE	-1.23015	5.85e-07	3.43e-06
KBU69_RS09185	Hypothetical protein	-1.22545	3.2e-09	2.86e-08
narW	Nitrate reductase molybdenum cofactor assembly chaperone	-1.22346	5.07e-11	6.08e-10
KBU69_RS17160	Methionine ABC transporter permease MetI	-1.2225	7.47e-21	2.91e-19
fdnI	Formate dehydrogenase-N subunit gamma	-1.22129	1.24e-07	8.44e-07
KBU69_RS27010	Hypothetical protein	-1.21864	4.2e-14	8.14e-13
tam	Trans-aconitate 2-methyltransferase	-1.21835	3.33e-14	6.61e-13
KBU69_RS09570	DUF4177 domain-containing protein	-1.21831	1.32e-08	1.07e-07
KBU69_RS09470	YhcH/YjgK/YiaL family protein	-1.21599	4.87e-10	4.99e-09
KBU69_RS09735	MFS transporter	-1.21417	1.3e-11	1.72e-10
KBU69_RS10455	DUF333 domain-containing protein	-1.20761	7.37e-10	7.32e-09
KBU69_RS08350	YmjA family protein	-1.20546	3.52e-06	1.75e-05
KBU69_RS09215	Fimbria/pilus outer membrane usher protein	-1.20475	4.38e-17	1.18e-15
KBU69_RS08375	Hypothetical protein	-1.20183	0.00114128	0.00340794
KBU69_RS08800	Hypothetical protein	-1.19984	1.04e-21	4.36e-20
KBU69_RS09575	GNAT family N-acetyltransferase	-1.19335	1.56e-11	2.04e-10
pheM	pheST operon leader peptide PheM	-1.19151	0.0082468	0.0199335
KBU69_RS08890	LysE family translocator	-1.19142	4.47e-06	2.19e-05
KBU69_RS08360	General stress protein	-1.19134	0.00947923	0.0225052
KBU69_RS09335	VOC family protein	-1.1898	7.96e-11	9.33e-10
KBU69_RS09485	Sugar transporter	-1.18889	2.95e-31	3.65e-29
folM	Dihydromonapterin reductase	-1.18399	3.59e-18	1.1e-16
lysM	Peptidoglycan-binding protein LysM	-1.18115	1.24e-15	2.94e-14
KBU69_RS10045	Hypothetical protein	-1.17878	3.06e-07	1.89e-06
iroE	Siderophore esterase IroE	-1.17422	8.17e-09	6.83e-08
KBU69_RS09880	AEC family transporter	-1.17231	2.16e-11	2.78e-10
eamA	Probable amino-acid metabolite efflux pump (cysteine and other metabolites of the cysteine pathway)	-1.16853	6.63e-14	1.25e-12
KBU69_RS09330	YbfB/YjiJ family MFS transporter	-1.16815	3.71e-10	3.87e-09
rstA	Two-component system response regulator RstA	-1.16598	2.88e-16	7.2e-15
hcp	Type VI secretion system effector Hcp	-1.16373	5.23e-12	7.33e-11
KBU69_RS07040	VOC family protein	-1.16281	1.4e-08	1.12e-07
speG	Spermidine N1-acetyltransferase	-1.16081	3.13e-13	5.26e-12
clcB	Voltage-gated ClC-type chloride channel ClcB	-1.16005	9.4e-19	3.04e-17
KBU69_RS07560	YnhF family membrane protein	-1.15859	0.00183651	0.00521416
KBU69_RS08620	Phospholipase effector Tle1 domain-containing protein	-1.15401	1.85e-28	1.52e-26
KBU69_RS08540	Cytochrome c biogenesis protein/redoxin	-1.15196	1.43e-12	2.14e-11
KBU69_RS08810	NAD-NAD(P)-binding protein	-1.15094	9.51e-16	2.29e-14
KBU69_RS08815	MFS transporter	-1.14937	7e-22	3.05e-20
KBU69_RS08455	MFS transporter	-1.1485	4.58e-11	5.54e-10
KBU69_RS07455	YdgH/BhsA/McbA-like domain containing protein	-1.14818	0.00164849	0.00474023
dalD	D-arabinitol 4-dehydrogenase	-1.14678	2.57e-11	3.26e-10
KBU69_RS09480	PhzF family phenazine biosynthesis protein	-1.14443	3.21e-24	1.63e-22
KBU69_RS07300	ABC transporter permease	-1.14374	0.000170989	0.000603714
KBU69_RS08380	Alpha-amylase family protein	-1.14001	5.59e-18	1.7e-16
tli1	T6SS immunity phospholipase A1-binding lipoprotein Tli1-KP	-1.13842	3.08e-07	1.9e-06
KBU69_RS08325	NAD-dependent malic enzyme	-1.13807	1.04e-13	1.89e-12
KBU69_RS08950	Substrate-binding domain-containing protein	-1.13655	2.12e-16	5.39e-15
KBU69_RS09300	Isopenicillin N synthase family oxygenase	-1.13643	0.00240434	0.00666554
KBU69_RS09925	FAD:protein FMN transferase	-1.13261	9.25e-20	3.29e-18
KBU69_RS09590	MFS transporter	-1.12995	5.69e-11	6.77e-10
KBU69_RS09495	Hypothetical protein	-1.12965	0.000121604	0.000443609
eutB	Ethanolamine ammonia-lyase subunit alpha	-1.12924	3.75e-09	3.31e-08
metN	Methionine ABC transporter ATP-binding protein MetN	-1.12747	1.28e-12	1.95e-11
ftrA	Transcriptional regulator FtrA	-1.12619	5.6e-20	2.02e-18
KBU69_RS09475	SDR family NAD(P)-dependent oxidoreductase	-1.12482	9.35e-16	2.27e-14
nth	Endonuclease III	-1.12261	7.61e-18	2.24e-16
KBU69_RS10735	LysR family transcriptional regulator	-1.11927	2.81e-19	9.78e-18
KBU69_RS06720	MFS transporter	-1.11713	4.14e-20	1.53e-18
KBU69_RS09120	Sugar diacid recognition domain-containing protein	-1.11693	5.7e-18	1.72e-16
KBU69_RS08880	PTS fructose transporter subunit IIB	-1.1153	1.63e-10	1.84e-09
KBU69_RS08925	Glutamine amidotransferase	-1.11151	2.02e-10	2.22e-09
KBU69_RS09490	MarC family NAAT transporter	-1.11082	1.91e-09	1.78e-08
ydfG	Bifunctional NADP-dependent 3-hydroxy acid dehydrogenase/3-hydroxypropionate dehydrogenase YdfG	-1.11021	1.38e-15	3.26e-14
KBU69_RS10400	ABC transporter substrate-binding protein	-1.10975	3.88e-11	4.77e-10
KBU69_RS09560	Rhodanese-like domain-containing protein	-1.10283	1.92e-08	1.51e-07
KBU69_RS07855	DMT family transporter	-1.10131	2.58e-08	1.97e-07
ydgH	DUF2919 domain-containing protein	-1.10079	7.2e-13	1.15e-11
KBU69_RS07765	Hypothetical protein	-1.10026	2.14e-09	1.98e-08
KBU69_RS09125	NAD(P)-dependent oxidoreductase	-1.09978	3.69e-19	1.27e-17
KBU69_RS08910	N-acyl homoserine lactonase AttM	-1.09977	1.34e-06	7.29e-06
KBU69_RS07535	Riboflavin synthase	-1.09737	1.64e-31	2.12e-29
KBU69_RS11370	D-hexose-6-phosphate mutarotase	-1.0961	3.05e-10	3.23e-09
KBU69_RS08040	YgdI/YgdR family lipoprotein	-1.09501	0.000189241	0.000662009
lpxP	kdo(2)-lipid IV(A) palmitoleoyltransferase	-1.09393	2.58e-06	1.32e-05
KBU69_RS08960	BtpA/SgcQ family protein	-1.08869	0.00021043	0.000730446
KBU69_RS08740	AtzE family amidohydrolase	-1.08853	3.42e-08	2.55e-07
KBU69_RS08595	Gfo/Idh/MocA family protein	-1.08822	4.24e-12	5.98e-11
KBU69_RS08835	GNAT family N-acetyltransferase	-1.08686	6.66e-13	1.07e-11
KBU69_RS18095	Oxaloacetate decarboxylase subunit beta	-1.08379	1.73e-18	5.44e-17
KBU69_RS09315	Methionine ABC transporter permease	-1.08268	5.29e-06	2.57e-05
KBU69_RS08065	M20 peptidase aminoacylase family protein	-1.08186	0.000926037	0.00282381
KBU69_RS08805	NADH:flavin oxidoreductase/NADH oxidase	-1.08131	1.33e-12	2.02e-11
KBU69_RS09990	LysR family transcriptional regulator	-1.07677	9.16e-08	6.37e-07
eutC	Ethanolamine ammonia-lyase subunit EutC	-1.07594	9.36e-10	9.16e-09
gap	Type I glyceraldehyde-3-phosphate dehydrogenase	-1.07582	5.27e-12	7.36e-11
KBU69_RS10395	Phytanoyl-CoA dioxygenase family protein	-1.07524	7.43e-11	8.77e-10
KBU69_RS10065	GlpM family protein	-1.07285	4.66e-09	4.01e-08
KBU69_RS08885	PTS fructose transporter subunit IIC	-1.0719	9.5e-14	1.75e-12
KBU69_RS11705	Cupin domain-containing protein	-1.07133	2.13e-07	1.38e-06
KBU69_RS08275	ABC transporter permease	-1.0711	1.59e-05	7.07e-05
KBU69_RS08475	LysE family translocator	-1.07072	3.91e-19	1.33e-17
mntS	Manganase accumulation protein MntS	-1.0677	1.87e-05	8.17e-05
KBU69_RS09250	Nucleobase:cation symporter-2 family protein	-1.06712	7.33e-10	7.31e-09
dmsD	Tat proofreading chaperone DmsD	-1.06708	1.07e-13	1.93e-12
KBU69_RS09085	Acyl CoA:acetate/3-ketoacid CoA transferase	-1.06683	2.39e-13	4.11e-12
KBU69_RS18085	Oxaloacetate decarboxylase subunit gamma	-1.06374	1.98e-13	3.47e-12
KBU69_RS08635	NCS1 family nucleobase:cation symporter-1	-1.06215	4.03e-19	1.37e-17
mtnC	Acireductone synthase	-1.0619	2.61e-12	3.81e-11
hslJ	Heat shock protein HslJ	-1.05958	9.77e-15	2.06e-13
KBU69_RS09605	Broad-spectrum class A beta-lactamase SHV-1	-1.05943	2.5e-27	1.77e-25
benD	Benzoate diol dehydrogenase BenD	-1.05919	1.01e-05	4.64e-05
KBU69_RS21035	Carboxylate/amino acid/amine transporter	-1.0586	5.35e-18	1.63e-16
KBU69_RS08120	ABC transporter substrate-binding protein	-1.05806	0.00016946	0.000598742
KBU69_RS08535	ATP-binding protein	-1.05793	4.6e-11	5.56e-10
guaD	Guanine deaminase	-1.05771	3.67e-10	3.83e-09
KBU69_RS14600	Oxidoreductase	-1.05583	2.74e-10	2.92e-09
kpnF	Multidrug efflux SMR transporter subunit KpnF	-1.05437	0.00118222	0.00350552
KBU69_RS09720	GntR family transcriptional regulator	-1.0523	7.87e-14	1.46e-12
hpxU	MurR/RpiR family transcriptional regulator HpxU	-1.05019	1.07e-12	1.65e-11
budA	Acetolactate decarboxylase	-1.04638	6.63e-06	3.16e-05
KBU69_RS09420	Putrescine utilization regulator PtrR	-1.04521	2.86e-08	2.17e-07
KBU69_RS08290	Inorganic diphosphatase	-1.04501	5.87e-05	0.000230185
KBU69_RS09080	Class I adenylate-forming enzyme family protein	-1.04404	4.01e-10	4.15e-09
rstB	Two-component system sensor histidine kinase RstB	-1.04263	4.15e-14	8.08e-13
KBU69_RS07200	(S)-acetoin forming diacetyl reductase	-1.04151	8.75e-10	8.62e-09
KBU69_RS09400	GGDEF domain-containing protein	-1.04054	1.26e-21	5.19e-20
KBU69_RS08830	TetR/AcrR family transcriptional regulator	-1.04049	4.4e-13	7.28e-12
benC	Benzoate 1,2-dioxygenase electron transfer component BenC	-1.03811	0.0154187	0.0345437
KBU69_RS08055	Adenylate kinase	-1.03345	1.17e-11	1.56e-10
tehB	Tellurite resistance methyltransferase TehB	-1.03322	1.28e-14	2.67e-13
KBU69_RS09740	YnfA family protein	-1.03284	1.46e-09	1.4e-08
KBU69_RS08060	MsnO8 family LLM class oxidoreductase	-1.03069	1.87e-05	8.17e-05
eutK	Ethanolamine utilization microcompartment protein EutK	-1.0271	1.05e-08	8.64e-08
ompK35	Porin ompK35	-1.02605	1.03e-19	3.65e-18
KBU69_RS07820	NAD(P)-dependent alcohol dehydrogenase	-1.02574	3.81e-09	3.35e-08
azoR	FMN-dependent NADH-azoreductase	-1.02493	2.81e-18	8.74e-17
KBU69_RS09105	SMP-30/gluconolactonase/LRE family protein	-1.0246	0.00194484	0.00548706
KBU69_RS12560	ABC transporter ATP-binding protein	-1.02264	0.000166246	0.00058865
KBU69_RS09405	DUF4186 domain-containing protein	-1.02078	4.7e-08	3.42e-07
pcaH	Protocatechuate 3,4-dioxygenase subunit beta	-1.02002	2.79e-05	0.000117048
KBU69_RS09465	Exo-alpha-sialidase	-1.01997	7.59e-12	1.03e-10
KBU69_RS08625	DUF2931 family protein	-1.01855	2.17e-07	1.4e-06
KBU69_RS08945	LacI family DNA-binding transcriptional regulator	-1.01765	9.62e-13	1.5e-11
pqqC	Pyrroloquinoline-quinone synthase PqqC	-1.01381	7.29e-08	5.14e-07
KBU69_RS08190	Rieske 2Fe-2S domain-containing protein	-1.01372	0.0218833	0.0468468
KBU69_RS10870	Helix-turn-helix transcriptional regulator	-1.01295	1.64e-09	1.55e-08
KBU69_RS08590	DUF4056 domain-containing protein	-1.01228	2.53e-09	2.31e-08
KBU69_RS07695	Electron transport complex subunit E	-1.01217	1.01e-12	1.56e-11
KBU69_RS09390	Tagaturonate reductase	-1.0112	3.63e-17	9.96e-16
KBU69_RS12330	Small membrane protein	-1.01107	0.000179245	0.000629714
katG	Catalase/peroxidase HPI	-1.00911	1.51e-10	1.71e-09
KBU69_RS07460	Hypothetical protein	-1.00904	1.64e-11	2.14e-10
KBU69_RS12625	Zn-dependent hydrolase	-1.00632	2.3e-09	2.1e-08
tenA	Thiaminase II	-1.00358	1.82e-10	2.03e-09
KBU69_RS09395	GNAT family N-acetyltransferase	-1.00352	2.29e-07	1.46e-06
KBU69_RS10675	DUF4123 domain-containing protein	-1.00266	7.33e-10	7.31e-09
KBU69_RS08385	SDR family oxidoreductase	-1.00163	0.000604311	0.00192097
cedA	Cell division activator CedA	-1.00048	0.000222761	0.000766787
pntA	Re/Si-specific NAD(P)(+) transhydrogenase subunit alpha	-0.999609	3.64e-14	7.12e-13
pdxY	Pyridoxal kinase PdxY	-0.999339	8.37e-12	1.13e-10
KBU69_RS07875	Hypothetical protein	-0.995623	7.35e-06	3.46e-05
KBU69_RS08280	TIGR04028 family ABC transporter substrate-binding protein	-0.994594	1.31e-06	7.17e-06
KBU69_RS08450	PTS lactose/cellobiose transporter subunit IIA	-0.993772	0.00452012	0.0116007
KBU69_RS12665	YcbK family protein	-0.99106	4.49e-20	1.64e-18
dtpA	Dipeptide/tripeptide permease DtpA	-0.990974	2.19e-15	5.06e-14
KBU69_RS08605	LacI family DNA-binding transcriptionalregulator	-0.990395	1.54e-14	3.15e-13
KBU69_RS09635	GntP family transporter	-0.988469	1.24e-10	1.42e-09
KBU69_RS10655	DUF2235 domain-containing protein	-0.985324	2.06e-09	1.9e-08
hpxW	Oxamate amidohydrolase	-0.984871	8.37e-06	3.89e-05
KBU69_RS08015	Hypothetical protein	-0.984605	0.0041625	0.010795
KBU69_RS08355	SDR family oxidoreductase	-0.984128	6.82e-10	6.88e-09
KBU69_RS09290	Cupin	-0.984105	3.08e-06	1.55e-05
KBU69_RS09760	DUF1161 domain-containing protein	-0.981757	1.81e-08	1.43e-07
KBU69_RS10430	YnbE family lipoprotein	-0.980762	0.00015631	0.000557058
mdcC	Malonate decarboxylase acyl carrier protein	-0.98027	0.00950203	0.0225485
mdcH	Malonyl CoA-acyl carrier protein transacylase	-0.979636	1.16e-14	2.43e-13
KBU69_RS05995	Branched-chain amino acid ABC transporter substrate-binding protein	-0.979023	2.36e-07	1.5e-06
mmuP	Probable S-methylmethionine permease	-0.978838	3.04e-14	6.08e-13
pgtB	Two-component system sensor histidine kinase PgtB	-0.978481	5.84e-09	4.97e-08
KBU69_RS10585	Aromatic alcohol reductase	-0.978316	1.16e-06	6.43e-06
KBU69_RS08765	Amino acid ABC transporter permease	-0.978236	0.000220979	0.000761183
KBU69_RS11405	Hypothetical protein	-0.978024	4.2e-11	5.14e-10
KBU69_RS07755	MFS transporter	-0.97686	4.11e-09	3.56e-08
oadA	Sodium-extruding oxaloacetate decarboxylase subunit alpha	-0.976818	3.44e-18	1.06e-16
KBU69_RS08260	Putative FMN-dependent luciferase-like monooxygenase	-0.976683	2.1e-05	9.04e-05
KBU69_RS10360	Phytanoyl-CoA dioxygenase family protein	-0.976394	2.62e-06	1.34e-05
citS	Citrate/sodium symporter CitS	-0.975625	2.78e-15	6.35e-14
KBU69_RS08410	OsmC family protein	-0.972648	9.61e-10	9.35e-09
KBU69_RS09060	LysR substrate-binding domain-containing protein	-0.970879	4.51e-10	4.64e-09
pqqF	Pyrroloquinoline quinone biosynthesis protein PqqF	-0.970108	9.36e-10	9.16e-09
pptA	Tautomerase PptA	-0.966892	2.9e-25	1.67e-23
dcuR	Two-component system response regulator DcuR	-0.966359	3.56e-09	3.16e-08
gapA	Glyceraldehyde-3-phosphate dehydrogenase	-0.965931	4.01e-10	4.15e-09
KBU69_RS10000	M20 family metallopeptidase	-0.965586	4.52e-13	7.45e-12
KBU69_RS09180	Bifunctional diguanylate cyclase/phosphodiesterase	-0.964746	1.07e-10	1.24e-09
KBU69_RS10750	Aldo/keto reductase	-0.964654	1.61e-10	1.82e-09
KBU69_RS07330	PDR/VanB family oxidoreductase	-0.961418	8.7e-06	4.05e-05
KBU69_RS09135	Sulfite exporter TauE/SafE family protein	-0.961219	3.22e-06	1.61e-05
uspE	Universal stress protein UspE	-0.960095	1.72e-33	2.75e-31
rsxG	Electron transport complex subunit RsxG	-0.959921	1.9e-15	4.4e-14
dcp	Peptidyl-dipeptidase Dcp	-0.959692	1.42e-15	3.32e-14
KBU69_RS10905	Cytosine permease	-0.955887	3.1e-15	7.03e-14
KBU69_RS09130	LysR family transcriptional regulator	-0.955828	6.97e-18	2.07e-16
KBU69_RS10505	Hypothetical protein	-0.954197	3.28e-12	4.68e-11
KBU69_RS07870	Helix-turn-helix domain-containing protein	-0.95372	1.55e-13	2.74e-12
ynfE	Selenate/tellurate reductase subunit YnfE	-0.953199	7.19e-09	6.05e-08
fnr	Fumarate/nitrate reduction transcriptional regulator Fnr	-0.95317	1.61e-18	5.09e-17
KBU69_RS07495	SDR family oxidoreductase	-0.952429	2.19e-09	2.02e-08
eutR	HTH-type transcriptional regulator EutR	-0.951885	1.42e-07	9.55e-07
eutH	Ethanolamine utilization protein EutH	-0.95094	1.13e-08	9.19e-08
KBU69_RS08940	ATP-binding cassette domain-containing protein	-0.949971	1.11e-05	5.07e-05
KBU69_RS07850	DUF3313 domain-containing protein	-0.946831	2.54e-10	2.74e-09
eutL	Ethanolamine utilization microcompartment protein EutL	-0.946768	1.07e-07	7.33e-07
araJ	MFS transporter AraJ	-0.946141	4.78e-17	1.28e-15
KBU69_RS06745	NAD-dependent epimerase/dehydratase family protein	-0.945361	1.62e-07	1.07e-06
KBU69_RS08420	ABC transporter substrate-binding protein	-0.944704	6.01e-10	6.07e-09
KBU69_RS10720	DJ-1/PfpI family protein	-0.943326	2.09e-06	1.1e-05
pntB	Re/Si-specific NAD(P)(+) transhydrogenase subunit beta	-0.943261	8.02e-17	2.11e-15
sapD	Putrescine export ABC transporter ATP-binding protein SapD	-0.942385	1.28e-14	2.67e-13
KBU69_RS10135	Hypothetical protein	-0.941517	7.13e-06	3.37e-05
gloA	Lactoylglutathione lyase	-0.940415	6.15e-09	5.22e-08
KBU69_RS08705	DHA2 family efflux MFS transporter permease subunit	-0.940093	6.93e-12	9.47e-11
KBU69_RS07985	YdcY family protein	-0.938621	4.29e-10	4.41e-09
aldA	Aldehyde dehydrogenase	-0.93826	1.65e-09	1.56e-08
KBU69_RS07345	Amidohydrolase family protein	-0.936468	6.36e-08	4.54e-07
KBU69_RS07890	Hypothetical protein	-0.935353	2.26e-07	1.45e-06
eutM	Ethanolamine utilization microcompartment protein EutM	-0.934722	2.52e-07	1.59e-06
KBU69_RS10010	Hypothetical protein	-0.933576	5.41e-06	2.62e-05
catA	Catechol 1,2-dioxygenase	-0.932333	3.37e-06	1.68e-05
KBU69_RS09435	DeoR/GlpR family DNA-binding transcription regulator	-0.931856	5.25e-17	1.4e-15
KBU69_RS08730	GNAT family N-acetyltransferase	-0.930998	6.36e-07	3.69e-06
KBU69_RS09005	LysR family transcriptional regulator	-0.930696	2.17e-11	2.78e-10
KBU69_RS08930	Pphosphotriesterase	-0.929865	9.25e-08	6.42e-07
iolC	5-dehydro-2-deoxygluconokinase	-0.929031	2.98e-14	5.99e-13
KBU69_RS08825	Iron-containing redox enzyme family protein	-0.928621	1.95e-08	1.53e-07
KBU69_RS09775	DmsC/YnfH family molybdoenzyme membrane anchor subunit	-0.928446	2.88e-09	2.6e-08
eutA	Ethanolamine ammonia-lyase reactivating factor EutA	-0.927653	1.19e-07	8.06e-07
KBU69_RS08415		-0.926074	2.8e-13	4.76e-12
KBU69_RS10645		-0.925494	5.35e-07	3.15e-06
KBU69_RS09285		-0.92466	2.31e-09	2.11e-08
KBU69_RS09295		-0.922662	2.34e-05	9.97e-05
KBU69_RS09895		-0.922538	1.66e-17	4.71e-16
KBU69_RS06000		-0.920009	7.3e-09	6.13e-08
tatE		-0.918946	0.00226275	0.00630484
iolB		-0.918764	2.31e-13	3.99e-12
KBU69_RS08780		-0.916568	2e-13	3.49e-12
KBU69_RS07405		-0.914548	6.38e-08	4.54e-07
KBU69_RS08460		-0.913446	4.42e-07	2.64e-06
KBU69_RS09805		-0.913341	8.83e-09	7.35e-08
citF		-0.909185	2.95e-11	3.7e-10
KBU69_RS08680		-0.907939	3.21e-08	2.41e-07
KBU69_RS10730		-0.90619	2.81e-05	0.000117876
KBU69_RS09110		-0.905607	2.23e-06	1.16e-05
KBU69_RS08820		-0.904939	1.4e-22	6.4e-21
tssA		-0.904392	1.15e-09	1.11e-08
KBU69_RS09755		-0.903764	1.35e-12	2.03e-11
KBU69_RS10860		-0.902263	6.64e-13	1.07e-11
KBU69_RS02975		-0.901166	8.28e-07	4.71e-06
KBU69_RS14475		-0.900546	8.61e-17	2.25e-15
KBU69_RS09430		-0.898298	8.12e-12	1.1e-10
KBU69_RS08520		-0.898218	4.19e-16	1.03e-14
KBU69_RS11345		-0.898208	1.64e-15	3.81e-14
KBU69_RS10055		-0.897996	3.28e-10	3.45e-09
yedE		-0.897914	1.65e-09	1.56e-08
KBU69_RS09225		-0.897658	1.64e-07	1.08e-06
eutJ	Ethanolamine utilization protein EutJ	-0.897134	9.98e-07	5.57e-06
cfa		-0.89697	8.89e-08	6.2e-07
KBU69_RS09810		-0.896542	2.05e-05	8.86e-05
dbpA		-0.896487	5.99e-11	7.1e-10
KBU69_RS10405		-0.89598	7.9e-11	9.28e-10
ydgT		-0.895445	4.38e-19	1.47e-17
bioD		-0.894249	3.62e-14	7.11e-13
KBU69_RS08655		-0.890793	2.9e-09	2.6e-08
zntB		-0.890181	6.18e-17	1.63e-15
KBU69_RS08600		-0.890066	7.2e-07	4.16e-06
pqqE		-0.889975	3.39e-06	1.69e-05
cspD		-0.888432	4.91e-12	6.91e-11
KBU69_RS07130		-0.887915	3.42e-09	3.04e-08
KBU69_RS10175		-0.885548	0.00162007	0.0046694
KBU69_RS11120		-0.883636	1.3e-11	1.72e-10
tynA		-0.883618	2.11e-08	1.64e-07
sad		-0.883373	6.44e-14	1.22e-12
KBU69_RS09095		-0.88272	3.36e-06	1.68e-05
KBU69_RS08850		-0.882388	6.56e-12	9.08e-11
KBU69_RS07375		-0.882256	1.67e-07	1.1e-06
KBU69_RS05990		-0.881854	1.03e-05	4.72e-05
KBU69_RS08370		-0.88109	0.00165589	0.00475566
KBU69_RS08085		-0.880498	0.00152252	0.00440621
KBU69_RS08020		-0.880422	5.93e-10	6.01e-09
sapF		-0.879278	1.2e-17	3.48e-16
KBU69_RS08005		-0.878894	1.14e-15	2.72e-14
eutN	Ethanolamine utilization microcompartment protein EutN	-0.877933	6.84e-06	3.24e-05
ydcK		-0.877365	7.76e-13	1.22e-11
KBU69_RS10755		-0.874977	1.76e-07	1.15e-06
katE		-0.874929	1.03e-07	7.07e-07
KBU69_RS10600		-0.872749	1.76e-07	1.15e-06
nhoA		-0.872359	1.47e-12	2.2e-11
KBU69_RS10520		-0.870236	1.44e-07	9.61e-07
KBU69_RS11255		-0.86913	6.79e-06	3.23e-05
KBU69_RS08080		-0.86858	7.22e-07	4.16e-06
KBU69_RS15345		-0.867325	0.00808648	0.0195747
KBU69_RS07410		-0.867079	0.00103581	0.00312578
pcaC		-0.866557	1.08e-06	5.98e-06
KBU69_RS09770		-0.866171	1.27e-12	1.94e-11
mrkA		-0.865179	0.000152769	0.000546806
tdcD		-0.863919	1.03e-08	8.46e-08
KBU69_RS09830		-0.863262	0.000122655	0.000447112
KBU69_RS11510		-0.862477	9.56e-09	7.93e-08
KBU69_RS14485	Acireductone dioxygenase MtnD	-0.861239	1.45e-11	1.91e-10
potG	Putrescine ABC transporter ATP-binding subunit PotG	-0.860488	1.69e-09	1.58e-08
KBU69_RS07045		-0.860131	1.6e-24	8.25e-23
tdcC		-0.860099	1.41e-06	7.68e-06
yajD		-0.86008	6.85e-21	2.69e-19
gstA		-0.853748	3.69e-11	4.56e-10
KBU69_RS07135		-0.853676	2.81e-06	1.42e-05
KBU69_RS07430		-0.85245	1.06e-08	8.73e-08
KBU69_RS12795		-0.852067	6.4e-06	3.06e-05
yciA		-0.851908	1.57e-06	8.45e-06
alsS		-0.851579	5.81e-06	2.8e-05
KBU69_RS07860		-0.851117	1.28e-09	1.23e-08
KBU69_RS09885		-0.850958	1.59e-07	1.05e-06
KBU69_RS08970		-0.85084	2.3e-05	9.8e-05
btuB		-0.849972	1.38e-08	1.11e-07
KBU69_RS08445		-0.849622	2.04e-08	1.59e-07
KBU69_RS07575		-0.848867	7.46e-07	4.29e-06
KBU69_RS08615		-0.848796	1.76e-05	7.74e-05
KBU69_RS07425		-0.847696	2.17e-10	2.37e-09
KBU69_RS10180		-0.847281	9.58e-14	1.76e-12
KBU69_RS08430		-0.847023	9.03e-07	5.1e-06
KBU69_RS09655		-0.846076	2.84e-12	4.12e-11
KBU69_RS09610		-0.845825	2.76e-11	3.48e-10
ccmE		-0.84561	1.58e-07	1.05e-06
KBU69_RS09385		-0.845562	7.74e-13	1.22e-11
KBU69_RS06040		-0.844932	5.17e-05	0.000205142
bssR		-0.844637	2.86e-17	7.91e-16
glsB		-0.8438	8.13e-14	1.51e-12
eutG	Ethanolamine utilization ethanol dehydrogenase EuG	-0.843704	2.08e-07	1.35e-06
KBU69_RS11660		-0.842968	0.00371227	0.00980222
KBU69_RS07735		-0.841505	8.25e-09	6.89e-08
KBU69_RS09945		-0.841375	9.69e-08	6.69e-07
KBU69_RS08675		-0.841282	8.26e-05	0.000313738
KBU69_RS10110		-0.840669	2.13e-10	2.33e-09
KBU69_RS09825		-0.840053	2.85e-14	5.75e-13
KBU69_RS07990		-0.838961	1.77e-06	9.44e-06
metC	Cystathionine beta-lyase	-0.838852	4.31e-13	7.15e-12
KBU69_RS08955		-0.838522	0.000639195	0.00201887
KBU69_RS07565		-0.836741	3.08e-13	5.2e-12
bioA		-0.836315	8.93e-05	0.000335278
KBU69_RS09995		-0.835446	9.53e-07	5.35e-06
menI	1,4-dihydroxy-2-naphthoyl-CoA hydrolase	-0.834823	3.07e-09	2.75e-08
KBU69_RS07315		-0.834257	0.000370284	0.00122993
KBU69_RS07465		-0.833908	5.58e-09	4.76e-08
KBU69_RS07025		-0.832785	8.25e-07	4.7e-06
KBU69_RS07905		-0.832593	7.85e-07	4.49e-06
KBU69_RS09115		-0.831847	1.03e-06	5.72e-06
KBU69_RS10155		-0.831243	6.57e-08	4.66e-07
KBU69_RS07725		-0.830898	1.29e-14	2.67e-13
sapB	Putrescine export ABC transporter permease SapB	-0.830303	1.49e-09	1.42e-08
paaZ		-0.829622	5.89e-10	5.97e-09
potF	Spermidine/putrescine ABC transporter substrate-binding protein PotF	-0.82951	2.51e-08	1.92e-07
KBU69_RS07350		-0.8295	8.24e-08	5.77e-07
KBU69_RS11030		-0.828782	9.98e-05	0.000371524
KBU69_RS06930		-0.828382	2.3e-08	1.78e-07
KBU69_RS07145		-0.827022	7.67e-05	0.00029408
yciH		-0.824196	1.84e-07	1.2e-06
KBU69_RS06160		-0.823256	1.54e-05	6.85e-05
KBU69_RS08775		-0.822039	0.000404898	0.00133161
KBU69_RS11460		-0.820473	4.94e-07	2.93e-06
KBU69_RS16280		-0.818782	6.02e-14	1.15e-12
KBU69_RS11515		-0.818684	3.26e-05	0.000134949
KBU69_RS09100		-0.8178	0.00338446	0.0090478
KBU69_RS09325		-0.817741	4.1e-07	2.46e-06
ycjG		-0.817588	7.77e-14	1.45e-12
KBU69_RS09065		-0.816653	2.5e-06	1.28e-05
rimL		-0.815601	3.27e-06	1.64e-05
KBU69_RS07980		-0.81512	3.08e-19	1.06e-17
hpxR		-0.814576	2.06e-05	8.86e-05
KBU69_RS09915		-0.812873	1.58e-17	4.54e-16
KBU69_RS12620		-0.812024	1.67e-06	8.9e-06
matP		-0.808347	2.51e-07	1.58e-06
KBU69_RS09460		-0.807612	0.000217729	0.000753157
KBU69_RS10595		-0.80694	5.01e-10	5.12e-09
KBU69_RS10410		-0.800661	1.79e-14	3.67e-13
mlc		-0.800416	1.04e-12	1.61e-11
KBU69_RS19260		-0.800116	1.78e-10	1.99e-09
citE		-0.798724	4.61e-10	4.73e-09
KBU69_RS13505		-0.79594	3.76e-09	3.31e-08
paaK		-0.794805	2.2e-09	2.02e-08
mliC		-0.794707	1.72e-08	1.36e-07
ccmI		-0.794513	3.56e-11	4.42e-10
KBU69_RS11275		-0.790009	2.76e-07	1.72e-06
potD	Spermidine/putrescine ABC transporter substrate-binding protein PotD	-0.788192	2.59e-08	1.98e-07
KBU69_RS10075		-0.78808	0.00260503	0.00714577
KBU69_RS11090		-0.787144	2.71e-07	1.69e-06
KBU69_RS19255		-0.787072	2.66e-07	1.67e-06
yccX		-0.785786	0.00309067	0.00834363
KBU69_RS11380		-0.785359	1.31e-10	1.5e-09
KBU69_RS10415		-0.783636	1.89e-08	1.49e-07
KBU69_RS10105		-0.782794	6.03e-07	3.53e-06
ppsA		-0.782555	5.61e-08	4.03e-07
KBU69_RS10615		-0.782533	0.000239664	0.000820403
KBU69_RS07445		-0.781381	1.48e-13	2.62e-12
KBU69_RS09970		-0.781152	0.0159988	0.0356709
hipB		-0.780451	0.000146143	0.000524608
KBU69_RS11395		-0.779588	1.37e-12	2.07e-11
pqqA		-0.778893	0.00904371	0.0215957
pqqB		-0.77797	2.24e-06	1.16e-05
yedF		-0.777869	1.93e-05	8.42e-05
KBU69_RS09745		-0.777558	2.55e-11	3.24e-10
KBU69_RS10855		-0.777184	2.18e-13	3.8e-12
KBU69_RS08875		-0.776833	9.65e-06	4.46e-05
tssF		-0.77529	1.35e-08	1.09e-07
rsxD		-0.774751	6.78e-09	5.71e-08
KBU69_RS08050		-0.774239	3.48e-07	2.12e-06
KBU69_RS11265		-0.774214	1.32e-06	7.25e-06
mdcE		-0.773775	2.71e-05	0.000113795
potH	Putrescine ABC transporter permease PotH	-0.771225	4.04e-07	2.43e-06
KBU69_RS10260		-0.770479	3.89e-07	2.35e-06
citG		-0.770441	2.51e-14	5.08e-13
KBU69_RS08995		-0.770433	6.99e-12	9.52e-11
mpaA		-0.770069	9.46e-15	2.01e-13
pqiA		-0.769964	0.000459041	0.00149476
eutP	Ethanolamine utilization acetate kinase EutP	-0.767283	0.000229331	0.000788305
KBU69_RS09870		-0.76727	1.28e-05	5.74e-05
KBU69_RS10640		-0.76546	2.65e-09	2.4e-08
KBU69_RS07295		-0.76541	6.9e-12	9.47e-11
slyB		-0.763921	8.47e-13	1.33e-11
rihA		-0.76325	1.35e-06	7.32e-06
KBU69_RS06015		-0.762737	1.45e-10	1.64e-09
hpxK		-0.762542	2.18e-10	2.37e-09
ogt		-0.761651	1.08e-08	8.81e-08
proQ		-0.76032	7.87e-05	0.000300833
puuE		-0.758892	1.18e-07	8.04e-07
KBU69_RS10800		-0.758755	3.09e-12	4.45e-11
KBU69_RS07080		-0.758104	2.99e-08	2.25e-07
KBU69_RS11465		-0.757956	2.68e-07	1.67e-06
KBU69_RS08175		-0.757833	1.25e-07	8.44e-07
KBU69_RS07580		-0.757692	2.63e-09	2.38e-08
fumC		-0.75723	1.72e-05	7.59e-05
KBU69_RS07310		-0.756081	2.88e-05	0.000120494
serC	3-phosphoserine/phosphohydroxythreonine transaminase	-0.755435	3.57e-09	3.16e-08
KBU69_RS07125		-0.75497	1.89e-10	2.09e-09
KBU69_RS07885		-0.754149	0.000106713	0.00039335
KBU69_RS08255		-0.754131	2.23e-05	9.54e-05
tyrS		-0.753625	4.56e-07	2.72e-06
KBU69_RS10875		-0.751208	1.91e-08	1.5e-07
trpB		-0.74957	5.74e-12	7.99e-11
KBU69_RS08310		-0.749156	3.59e-10	3.76e-09
sodC		-0.748911	1.67e-09	1.57e-08
glgS		-0.748396	1.69e-10	1.89e-09
KBU69_RS09860		-0.747039	0.000110031	0.000403474
eutS	Ethanolamine utilization microcompartment protein EutS	-0.746545	2.77e-05	0.000116342
smrA		-0.746128	3.13e-08	2.35e-07
KBU69_RS07625		-0.745821	2.21e-09	2.02e-08
KBU69_RS10935		-0.745336	9.29e-12	1.25e-10
KBU69_RS09850		-0.744842	1.1e-13	1.97e-12
tdcB		-0.744375	7.77e-06	3.64e-05
slyA		-0.743203	1.47e-08	1.18e-07
KBU69_RS08935		-0.742717	0.00107963	0.00324218
entD		-0.741217	0.00271157	0.00739697
KBU69_RS08485		-0.741164	7.36e-10	7.32e-09
pcaD		-0.740722	4.86e-09	4.18e-08
KBU69_RS07390		-0.739258	1.37e-08	1.1e-07
trpD		-0.739223	1.6e-07	1.06e-06
hxpB		-0.739202	1.02e-07	7.02e-07
KBU69_RS10160		-0.737553	3.98e-06	1.96e-05
yddG		-0.736593	1.6e-05	7.08e-05
KBU69_RS07745		-0.735931	3.5e-15	7.84e-14
narJ		-0.734988	0.00045347	0.00147857
KBU69_RS10995		-0.734844	1.29e-09	1.24e-08
aroA		-0.733496	6.36e-06	3.04e-05
mtnA	S-methyl-5-thioribose-1-phosphate isomerase	-0.733454	1.47e-11	1.93e-10
KBU69_RS11610		-0.733274	0.00166731	0.00477767
KBU69_RS06010		-0.733135	2.18e-07	1.4e-06
tpx		-0.731409	6.76e-07	3.91e-06
pgtP		-0.731038	5.03e-07	2.98e-06
pheS		-0.731003	4.25e-09	3.68e-08
KBU69_RS10390		-0.730557	0.0174414	0.0383168
sapC		-0.730385	1.48e-12	2.2e-11
gntT		-0.726859	1.7e-10	1.9e-09
KBU69_RS09910		-0.726779	0.0124849	0.0287257
ppk2		-0.726324	6.2e-08	4.43e-07
KBU69_RS10775		-0.726312	6.97e-10	7.01e-09
KBU69_RS12660		-0.725718	2.66e-13	4.56e-12
KBU69_RS10275		-0.725143	1.12e-08	9.11e-08
KBU69_RS10605		-0.724892	6.57e-06	3.13e-05
chbB		-0.724794	4.58e-07	2.73e-06
KBU69_RS06955		-0.724072	0.00292833	0.00795316
KBU69_RS06630		-0.7236	5.18e-06	2.52e-05
KBU69_RS12790		-0.722643	1.34e-10	1.53e-09
KBU69_RS10385		-0.722164	6.12e-06	2.93e-05
manA		-0.720975	2.17e-06	1.13e-05
KBU69_RS09165		-0.719899	0.000475151	0.00153952
dmsA		-0.718006	1.08e-06	5.98e-06
ttcA		-0.717774	8.35e-09	6.96e-08
narI		-0.71644	9.34e-05	0.000349873
pqqD		-0.715796	0.00805212	0.019501
KBU69_RS05165		-0.715481	9.23e-09	7.67e-08
KBU69_RS07360	Aspartate aminotransferase family protein	-0.715068	5.43e-05	0.000214218
KBU69_RS11400		-0.714543	1.07e-06	5.95e-06
KBU69_RS09980		-0.713375	4.28e-11	5.22e-10
KBU69_RS11300		-0.712204	2.07e-10	2.26e-09
KBU69_RS09585		-0.711821	2.73e-09	2.47e-08
sapA		-0.711814	3.38e-14	6.66e-13
hcr		-0.711651	2.78e-09	2.51e-08
KBU69_RS06940		-0.711253	0.000385422	0.00127349
leuE		-0.710815	3.68e-06	1.82e-05
ychH		-0.708056	2.97e-12	4.31e-11
KBU69_RS18100		-0.70731	1.54e-07	1.03e-06
KBU69_RS19225		-0.706339	1.64e-08	1.3e-07
KBU69_RS06690		-0.704771	4.42e-15	9.67e-14
KBU69_RS07770		-0.70333	4.89e-08	3.55e-07
malE		-0.702694	0.000106967	0.000393994
hrpA		-0.702592	6.72e-15	1.44e-13
KBU69_RS08790		-0.700768	0.00224526	0.00626317
rutD		-0.700569	5.48e-08	3.95e-07
KBU69_RS09975		-0.700389	6.6e-05	0.000255782
KBU69_RS07095		-0.700371	5.59e-09	4.77e-08
KBU69_RS12440		-0.698832	0.00120801	0.00357556
KBU69_RS11045		-0.698141	2.32e-05	9.87e-05
KBU69_RS09595		-0.696977	4.69e-08	3.41e-07
KBU69_RS07215		-0.695704	3.34e-07	2.04e-06
rbsB		-0.695227	0.000659921	0.0020777
KBU69_RS09730		-0.694489	1.86e-09	1.73e-08
KBU69_RS09190		-0.691008	0.00229866	0.00639892
KBU69_RS10590		-0.690893	0.012377	0.0284953
KBU69_RS07790		-0.690565	7.2e-11	8.52e-10
eutQ	Ethanolamine utilization acetate kinase EutQ	-0.690418	2.1e-05	9.02e-05
KBU69_RS11585		-0.690219	3.73e-07	2.26e-06
KBU69_RS11280		-0.6892	3.93e-11	4.82e-10
KBU69_RS09800		-0.68906	5e-08	3.62e-07
KBU69_RS08150		-0.688785	2.18e-06	1.13e-05
KBU69_RS02080		-0.688641	0.00267037	0.00730471
KBU69_RS07610		-0.687105	0.000155081	0.000553477
KBU69_RS06250		-0.686616	1.3e-09	1.25e-08
KBU69_RS08170		-0.683358	3.03e-06	1.53e-05
KBU69_RS10120		-0.682667	1.78e-06	9.46e-06
ycfP		-0.68258	1.2e-08	9.78e-08
KBU69_RS09425		-0.68221	0.0109992	0.0256095
KBU69_RS10140		-0.681944	6.87e-05	0.000265761
KBU69_RS08770		-0.680337	0.011461	0.0266007
KBU69_RS08570		-0.680128	0.000970842	0.00294049
KBU69_RS06935		-0.679257	3.29e-08	2.46e-07
KBU69_RS14900		-0.679188	0.00430868	0.0111152
KBU69_RS07880		-0.677316	8.56e-07	4.85e-06
pspF		-0.677139	5.84e-08	4.19e-07
KBU69_RS10760		-0.675433	0.000846015	0.0025942
KBU69_RS11035		-0.675006	3.75e-12	5.32e-11
KBU69_RS09230		-0.67493	9.18e-06	4.25e-05
pdxH		-0.67441	3.22e-07	1.98e-06
citD		-0.674223	5.67e-06	2.74e-05
kmrA		-0.674074	2.17e-09	2e-08
aroG		-0.674042	1.83e-10	2.03e-09
KBU69_RS10930		-0.673195	0.00028183	0.000952863
KBU69_RS12655		-0.672484	5.81e-06	2.8e-05
acpP		-0.67242	0.000380221	0.00125967
KBU69_RS07895		-0.670396	0.0147383	0.0331444
KBU69_RS11615		-0.668554	3.66e-08	2.72e-07
KBU69_RS11505		-0.668448	3.28e-07	2.01e-06
KBU69_RS19230		-0.666849	4.09e-09	3.55e-08
KBU69_RS12630		-0.66664	0.000467334	0.00151876
paaY		-0.666472	1.88e-10	2.08e-09
KBU69_RS11495		-0.666375	7.83e-05	0.000299374
artI		-0.664462	1.33e-08	1.07e-07
KBU69_RS07400		-0.663822	6.1e-07	3.55e-06
KBU69_RS07320		-0.663709	0.0184962	0.0404007
codB		-0.663248	0.00327045	0.00876196
alsE		-0.663239	0.00013467	0.000486605
KBU69_RS11500		-0.661414	1.71e-12	2.55e-11
KBU69_RS09450		-0.660745	0.00299685	0.00812584
trpCF		-0.659758	3.98e-10	4.13e-09
KBU69_RS07110		-0.658366	6.67e-05	0.000258243
KBU69_RS14530		-0.658244	0.000125448	0.000456621
KBU69_RS09600		-0.657881	0.000432457	0.00141753
KBU69_RS10525		-0.656641	0.000942654	0.00286388
ccmA		-0.656605	1.35e-08	1.09e-07
icd		-0.656267	1.53e-06	8.24e-06
KBU69_RS06360		-0.655572	0.00600993	0.0150263
rprA		-0.654761	0.000370495	0.00122993
KBU69_RS09280		-0.654498	3.55e-07	2.16e-06
KBU69_RS08640		-0.65421	0.00017492	0.000614958
KBU69_RS10580		-0.654069	1.69e-06	9.03e-06
infC		-0.653315	1.41e-05	6.33e-05
KBU69_RS09440		-0.651795	1.91e-05	8.33e-05
KBU69_RS12135		-0.651688	4.55e-09	3.92e-08
KBU69_RS09320		-0.648531	0.00379795	0.00997007
potI	Putrescine ABC transporter permease PotI	-0.648515	2.34e-07	1.49e-06
KBU69_RS21675		-0.647853	0.000382002	0.00126388
KBU69_RS09930		-0.646609	4.82e-07	2.86e-06
pflB		-0.646482	8.76e-05	0.000330189
rpmI		-0.64632	4.15e-08	3.05e-07
adhE		-0.645887	2.68e-06	1.36e-05
marR	Multiple antibiotic resistance transcriptional regulator MarR	-0.645869	3.09e-06	1.55e-05
metJ	met regulon transcriptional regulator MetJ	-0.644871	8.35e-06	3.89e-05
KBU69_RS11270		-0.644695	1.7e-06	9.04e-06
sppA		-0.64435	2.99e-05	0.000124558
fumA		-0.644104	2.74e-06	1.39e-05
KBU69_RS11260		-0.643468	0.000342661	0.00114212
KBU69_RS10435		-0.642664	2.01e-08	1.57e-07
dpaL		-0.642403	0.00173561	0.0049419
yccS		-0.642401	1.09e-05	5e-05
abgT		-0.641684	3.37e-06	1.68e-05
sohB		-0.641618	8.09e-11	9.46e-10
KBU69_RS14525		-0.641372	7.89e-07	4.51e-06
iolE		-0.640534	1.34e-07	9.04e-07
KBU69_RS10725		-0.639537	7.48e-06	3.52e-05
KBU69_RS09700		-0.639277	8.28e-07	4.71e-06
KBU69_RS11770		-0.639132	3.46e-07	2.11e-06
KBU69_RS12000		-0.639008	1.5e-06	8.1e-06
KBU69_RS08865		-0.638698	9.61e-07	5.39e-06
KBU69_RS11535		-0.63675	1.33e-06	7.28e-06
KBU69_RS08530		-0.636081	1.9e-05	8.28e-05
eutT	Ethanolamine utilization cob(I)yrinic acid a,c-diamide adenosyltransferase EutT	-0.634157	0.000103038	0.000381225
pgpB		-0.633707	2.46e-13	4.22e-12
KBU69_RS08795		-0.631493	2.91e-05	0.000121439
fabA		-0.631182	6.92e-12	9.47e-11
lapB		-0.630232	3.78e-08	2.8e-07
KBU69_RS07255		-0.629231	0.000773631	0.00239153
KBU69_RS07050		-0.628224	1.46e-11	1.92e-10
KBU69_RS10355		-0.628008	0.000229802	0.00078887
KBU69_RS14610		-0.627928	5.07e-06	2.47e-05
KBU69_RS07305		-0.627243	0.00982106	0.0232053
KBU69_RS07335		-0.626826	0.000132024	0.000478092
mdoH		-0.626815	3.98e-09	3.48e-08
serA	Phosphoglycerate dehydrogenase	-0.626729	3.32e-09	2.96e-08
kexD		-0.626594	1.48e-08	1.18e-07
ansP		-0.625157	2.27e-06	1.17e-05
tehA		-0.624727	9.39e-07	5.29e-06
KBU69_RS10500		-0.622717	4.42e-08	3.23e-07
KBU69_RS12970		-0.62222	0.000202511	0.000704939
KBU69_RS11105		-0.621633	1.25e-05	5.66e-05
KBU69_RS06475		-0.621524	0.00233768	0.00649897
mdtK		-0.621416	0.00014993	0.000537033
KBU69_RS09455		-0.62128	8e-05	0.000304798
ybiX		-0.621238	0.000746709	0.002317
ccmD		-0.619922	0.000623045	0.00197241
KBU69_RS11375		-0.619719	4.69e-15	1.02e-13
KBU69_RS06560		-0.618795	1.2e-05	5.4e-05
uspF		-0.61837	1.23e-07	8.38e-07
mdtH		-0.618285	6.74e-12	9.31e-11
KBU69_RS09660		-0.617486	2.01e-16	5.15e-15
tyrR		-0.617342	2.09e-07	1.36e-06
punR		-0.617148	4.05e-08	2.98e-07
KBU69_RS07490		-0.617091	3.27e-05	0.000135359
potB	Spermidine/putrescine ABC transporter permease PotB	-0.617014	0.000108313	0.000398355
KBU69_RS06865		-0.616822	0.000692184	0.00216412
osmE		-0.616729	2.29e-06	1.18e-05
KBU69_RS07825		-0.6167	1.96e-09	1.82e-08
KBU69_RS07760		-0.615884	3.45e-05	0.000142188
sufS		-0.615789	4.38e-05	0.00017659
KBU69_RS06340		-0.615777	0.000136708	0.000493246
mdoC		-0.612514	1.38e-09	1.32e-08
KBU69_RS06460		-0.612288	2.24e-07	1.44e-06
KBU69_RS11320		-0.608777	1.98e-06	1.05e-05
tssG		-0.608546	0.00137645	0.00402353
cspA		-0.605249	0.000908879	0.00277492
KBU69_RS07250		-0.605017	0.000806498	0.00248536
trpA		-0.604385	1.32e-05	5.93e-05
KBU69_RS06770		-0.60433	2.51e-06	1.28e-05
rnt		-0.603871	3.24e-05	0.000134375
KBU69_RS06620		-0.603479	3.2e-06	1.61e-05
elyC		-0.601682	9.66e-08	6.69e-07
KBU69_RS08400		-0.601663	0.00346523	0.00922382
KBU69_RS13745		-0.600891	5.21e-07	3.07e-06
pykF		-0.600758	4.15e-08	3.05e-07
fbaB		-0.600421	1.19e-05	5.4e-05
KBU69_RS09960		-0.59735	1.65e-08	1.31e-07
asr		-0.597107	1.96e-05	8.51e-05
KBU69_RS11325		-0.596896	6.96e-08	4.92e-07
KBU69_RS12270		-0.596717	3.38e-05	0.000139042
KBU69_RS21670		-0.59661	0.00929996	0.0221434
KBU69_RS11590		-0.59651	0.000638175	0.00201694
fabF		-0.596491	4.32e-06	2.12e-05
KBU69_RS12095		-0.595195	3.36e-05	0.000138334
rsxA		-0.594792	8.65e-05	0.000326913
KBU69_RS06525		-0.592974	6.25e-08	4.47e-07
nifJ		-0.592019	7.45e-06	3.51e-05
KBU69_RS12435		-0.589497	0.00343069	0.00914172
fabI		-0.589197	2.77e-07	1.72e-06
rpmF		-0.58896	0.000136264	0.000492003
KBU69_RS07635		-0.588271	0.000255811	0.000870851
KBU69_RS13415		-0.587031	4.12e-05	0.000166987
KBU69_RS07585		-0.586874	6.65e-09	5.62e-08
KBU69_RS11685		-0.586393	2e-06	1.05e-05
KBU69_RS12730		-0.586079	0.00665081	0.0164704
sodB		-0.585057	0.000165865	0.000588038
osmB		-0.584847	6.21e-09	5.26e-08
KBU69_RS11655		-0.584388	0.00248117	0.00685162
KBU69_RS07355		-0.584044	1.31e-08	1.07e-07
nagZ		-0.582233	9.78e-07	5.47e-06
KBU69_RS07030		-0.580543	2.12e-07	1.37e-06
KBU69_RS11800		-0.579937	5.6e-05	0.000220284
hemF		-0.579743	0.000218799	0.000755253
KBU69_RS10815		-0.579136	0.00148648	0.00431454
KBU69_RS09000		-0.578996	0.00425479	0.0110055
KBU69_RS09905		-0.578612	5.85e-07	3.43e-06
KBU69_RS12890		-0.578538	0.000257389	0.000875018
lpoB		-0.578407	3.55e-08	2.65e-07
pgtC		-0.578296	3.7e-08	2.74e-07
ribA		-0.578294	1.08e-06	5.98e-06
KBU69_RS11885		-0.578249	2.11e-07	1.37e-06
KBU69_RS08440		-0.578061	0.000392169	0.00129405
mtlA		-0.577069	7.83e-07	4.49e-06
KBU69_RS16810		-0.576852	0.0171155	0.0377298
rutG		-0.5765	0.000104746	0.000386678
KBU69_RS25260		-0.575797	3.88e-11	4.77e-10
aroH		-0.575	2.27e-05	9.71e-05
fabG		-0.574438	3.1e-07	1.91e-06
mhpT		-0.573492	0.000952022	0.00288702
KBU69_RS11315		-0.57321	2.04e-06	1.07e-05
KBU69_RS13060		-0.571874	0.016824	0.0372252
mdcA		-0.571743	0.00369616	0.00977535
KBU69_RS14520		-0.571548	0.000952772	0.00288752
thrA		-0.571464	0.000410729	0.00134899
narH		-0.571174	0.00104649	0.00315416
fdhF		-0.571117	0.0204936	0.0442744
pheT		-0.570533	6.37e-06	3.04e-05
KBU69_RS10765		-0.569793	0.00087827	0.00268644
KBU69_RS11710		-0.569719	6.52e-05	0.000253071
KBU69_RS07815		-0.569112	5.24e-09	4.49e-08
iolD		-0.568764	3.28e-07	2.01e-06
KBU69_RS07280		-0.568249	3.74e-09	3.31e-08
lsrB		-0.568221	0.00488004	0.0124662
KBU69_RS10425		-0.567792	0.00440079	0.011318
nadE		-0.566709	1.95e-05	8.47e-05
KBU69_RS12510		-0.566223	4.46e-05	0.000179482
KBU69_RS10540		-0.565003	0.000127266	0.000462896
asnB		-0.564943	2.04e-05	8.83e-05
KBU69_RS08760		-0.564804	0.00706693	0.0173617
galU		-0.56404	9.66e-07	5.41e-06
prs		-0.562011	1.14e-05	5.21e-05
KBU69_RS07865		-0.560206	0.00285906	0.00777357
KBU69_RS07910		-0.560057	2.58e-08	1.97e-07
rplT		-0.559446	1.16e-06	6.39e-06
xthA		-0.559372	0.000169041	0.00059769
KBU69_RS09640		-0.557971	4.52e-06	2.21e-05
KBU69_RS11070		-0.557058	0.00234171	0.00650651
artQ		-0.556975	9.43e-05	0.00035273
KBU69_RS11115		-0.556143	3.99e-05	0.000162008
KBU69_RS11895		-0.556082	1.21e-10	1.39e-09
KBU69_RS18680		-0.55459	0.000607861	0.00192977
KBU69_RS07960		-0.554379	0.0177497	0.0389076
KBU69_RS11130		-0.553964	2.57e-05	0.000108209
KBU69_RS09445		-0.553919	0.00050201	0.00162079
KBU69_RS10445		-0.553549	1.58e-05	7e-05
lolD		-0.553263	9.45e-11	1.09e-09
serS		-0.552045	1.06e-05	4.84e-05
KBU69_RS10925		-0.551736	8.73e-05	0.000329409
KBU69_RS13610		-0.551525	1.01e-07	6.98e-07
uraH		-0.550446	6.96e-05	0.000268614
KBU69_RS08025		-0.549914	0.00730725	0.0178988
anmK		-0.549439	3.64e-05	0.000149129
paaX		-0.548475	8e-05	0.000304798
KBU69_RS10530		-0.547486	0.00396276	0.0103149
KBU69_RS13045		-0.547379	0.00268327	0.00733596
pyrC		-0.54734	2.89e-06	1.46e-05
patD		-0.545088	4.1e-05	0.000166175
KBU69_RS07000		-0.544856	0.000820559	0.00252554
KBU69_RS11725		-0.54405	2.57e-06	1.31e-05
feaR		-0.543891	0.0209301	0.0451582
efeB		-0.543276	0.000171404	0.000604746
KBU69_RS10960		-0.543205	1.49e-06	8.07e-06
yeaG		-0.543008	2.11e-05	9.06e-05
rsxC		-0.542872	2.26e-06	1.17e-05
KBU69_RS10865		-0.542039	3.51e-10	3.68e-09
KBU69_RS13460		-0.541287	3.74e-10	3.89e-09
yceD		-0.541079	0.000348534	0.00116014
KBU69_RS08155		-0.540902	0.00926768	0.0220878
KBU69_RS06255		-0.540808	1.52e-06	8.21e-06
KBU69_RS07615		-0.540416	4.59e-05	0.00018415
KBU69_RS10515		-0.540252	0.00873637	0.0209529
marA		-0.539109	4.2e-05	0.000169709
KBU69_RS05935		-0.53894	0.000191985	0.000670186
efeO		-0.537748	0.00268776	0.00734417
gsiD		-0.536454	9.1e-06	4.22e-05
KBU69_RS07060		-0.535302	2.76e-10	2.94e-09
KBU69_RS10820		-0.534898	9.56e-10	9.34e-09
KBU69_RS07450		-0.534523	1.33e-06	7.28e-06
holB		-0.534502	2.14e-07	1.38e-06
KBU69_RS06185		-0.534271	1.58e-08	1.26e-07
KBU69_RS21660		-0.534137	0.000840535	0.00258152
mdoG		-0.533882	2.6e-07	1.63e-06
rsxB		-0.53367	7.03e-06	3.32e-05
hinT		-0.533517	2.17e-06	1.13e-05
moeB		-0.533183	5.08e-06	2.47e-05
artM		-0.532798	0.000863948	0.00264591
KBU69_RS12700		-0.532243	8.7e-07	4.93e-06
KBU69_RS06700		-0.531683	6.01e-05	0.000235379
tus		-0.530367	5.16e-05	0.000205016
KBU69_RS12465		-0.530332	2.16e-06	1.12e-05
pqqU		-0.530321	9.27e-05	0.000347405
marB		-0.530156	0.00334248	0.0089404
rssB		-0.530011	2.39e-05	0.000101155
skp		-0.529276	8.29e-05	0.00031468
cobB		-0.529227	2.58e-07	1.62e-06
lolE		-0.529081	2.68e-07	1.67e-06
ydiK		-0.528735	0.000232802	0.000797465
ssuB		-0.528361	0.000190581	0.000665756
KBU69_RS08435		-0.526399	7.04e-05	0.000271716
uspC		-0.525506	2.58e-11	3.26e-10
KBU69_RS07630		-0.525123	5.51e-05	0.000216853
KBU69_RS11490		-0.524564	0.000567511	0.00181098
KBU69_RS07385		-0.524281	0.0048175	0.0123128
KBU69_RS11390		-0.523694	0.000107459	0.00039551
KBU69_RS11010		-0.522496	5.68e-06	2.74e-05
cobO		-0.521968	2.03e-05	8.81e-05
pyrF		-0.521818	5.42e-05	0.000213881
add		-0.521497	1.82e-05	8e-05
KBU69_RS11550		-0.520533	0.00571423	0.0143963
KBU69_RS07435		-0.519987	0.00681972	0.0168297
purB	Adenylosuccinate lyase	-0.518398	0.00127814	0.00376511
KBU69_RS08160		-0.516632	2.04e-05	8.83e-05
KBU69_RS09275		-0.515963	0.00211266	0.00593595
eptA		-0.515541	7.78e-08	5.46e-07
KBU69_RS22355		-0.514904	0.000154769	0.000553163
yncL		-0.514752	0.0107232	0.0250258
chrA		-0.514399	1.3e-06	7.16e-06
KBU69_RS07020		-0.513492	0.0229797	0.0488133
purU	Formyltetrahydrofolate deformylase	-0.513155	5.15e-09	4.42e-08
KBU69_RS12335		-0.512637	8.85e-05	0.000333045
KBU69_RS07090		-0.512439	1.32e-06	7.25e-06
KBU69_RS21655		-0.512276	0.00665823	0.0164805
nagK		-0.511972	1.17e-05	5.33e-05
KBU69_RS07085		-0.511191	0.00109322	0.00327913
mhpE		-0.510907	0.00294342	0.00798974
msrQ		-0.510853	4.16e-05	0.000168509
cpoB		-0.510608	0.000217887	0.000753157
moeA		-0.509688	7.9e-05	0.000301124
ybgE		-0.508939	6.33e-05	0.000245805
KBU69_RS06760		-0.508201	1.6e-05	7.1e-05
KBU69_RS21665		-0.508071	0.00404748	0.0105188
KBU69_RS07260		-0.507078	2.43e-06	1.25e-05
KBU69_RS08560		-0.506197	0.00672232	0.0166225
artJ		-0.504544	5.24e-05	0.000207552
ybjM		-0.503353	7.84e-07	4.49e-06
KBU69_RS09150		-0.503224	0.000561712	0.00179363
rssA		-0.502095	6.16e-07	3.59e-06
KBU69_RS11820		-0.501867	5.5e-05	0.000216527
KBU69_RS07285		-0.501211	0.00448559	0.011524
KBU69_RS12470		-0.501141	0.000645535	0.002035
pqiC		-0.500704	0.000249957	0.000852095
KBU69_RS10380		-0.50051	0.00363319	0.0096159
KBU69_RS24535		0.50034	1.1e-05	5.03e-05
maa		0.500512	2.29e-07	1.46e-06
KBU69_RS04775		0.501403	5.21e-11	6.24e-10
iscA		0.5016	3.32e-07	2.03e-06
KBU69_RS19105		0.501894	3.52e-11	4.39e-10
proP		0.502048	1.47e-07	9.83e-07
KBU69_RS19155		0.503681	3.34e-05	0.000137832
KBU69_RS01860		0.503933	0.0132793	0.0303458
KBU69_RS24560		0.50414	0.00380334	0.00997872
groL		0.504584	4.56e-06	2.23e-05
KBU69_RS00770		0.506651	1.46e-06	7.93e-06
qseG		0.508072	2.39e-08	1.84e-07
KBU69_RS25350		0.50827	0.0200601	0.04349
galB		0.508708	0.00577723	0.0145401
KBU69_RS02110		0.508871	0.00436929	0.0112428
leuB		0.508895	3.05e-07	1.89e-06
KBU69_RS19990		0.509369	2.2e-05	9.42e-05
KBU69_RS00440		0.510035	0.000430095	0.00141072
dppF		0.510641	2.65e-10	2.83e-09
KBU69_RS00660		0.511537	0.00371835	0.00981298
cynR		0.511902	0.00265993	0.0072923
KBU69_RS19745		0.512601	3.02e-06	1.52e-05
csdA		0.512908	7.28e-08	5.14e-07
fucK		0.512956	2.03e-05	8.81e-05
rhaR		0.513489	3.47e-05	0.000142608
KBU69_RS19605		0.513776	7.37e-05	0.000283174
KBU69_RS10920		0.5159	0.0185987	0.0405707
KBU69_RS05335		0.516253	0.0118032	0.0272632
hmpA		0.518153	0.000101117	0.000375241
araD		0.51869	0.00838497	0.0201885
mdtN		0.519469	6.17e-06	2.95e-05
cadA		0.519512	0.0185701	0.0405263
KBU69_RS04170		0.521105	1.57e-09	1.49e-08
KBU69_RS22290		0.521441	3.57e-05	0.000146354
KBU69_RS06480		0.522338	0.0172681	0.0380141
KBU69_RS19690		0.522654	1.44e-05	6.42e-05
sseA	3-mercaptopyruvate sulfurtransferase	0.524146	3.61e-07	2.19e-06
syd		0.524643	9.28e-07	5.23e-06
purC	Phosphoribosylaminoimidazolesuccinocarboxamide synthase	0.524722	2.8e-06	1.42e-05
bcsR		0.524902	3.13e-07	1.93e-06
KBU69_RS19055		0.525325	2.36e-05	0.000100352
KBU69_RS20360		0.525352	0.0132851	0.0303458
KBU69_RS23300		0.526177	0.0039245	0.0102314
mgrB		0.526324	0.00799353	0.0193972
KBU69_RS18470		0.526402	0.000727799	0.00226401
bglA		0.527208	1.98e-10	2.18e-09
KBU69_RS18980		0.527905	0.000759858	0.00235337
cusR		0.533015	7.95e-06	3.72e-05
yfhb		0.533058	6.07e-05	0.000237366
acrD		0.533549	1.63e-05	7.19e-05
tomB		0.534138	0.000844489	0.00259113
sitC		0.534526	0.00378726	0.00996297
udp		0.536333	2.6e-05	0.000109468
uvrD		0.537142	1.06e-16	2.74e-15
HS658_RS00670		0.538036	0.00372362	0.00981646
livK		0.538643	1.62e-06	8.69e-06
glpQ		0.538882	0.000123696	0.000450576
emrD		0.540072	2.17e-11	2.78e-10
aqpZ		0.541035	2.93e-07	1.82e-06
KBU69_RS20875		0.541173	3.09e-08	2.33e-07
ulaD		0.541897	5.57e-06	2.69e-05
KBU69_RS04540		0.542087	1.15e-05	5.23e-05
dnaJ		0.542386	2.61e-10	2.8e-09
KBU69_RS21020		0.542838	1.43e-05	6.37e-05
KBU69_RS22675		0.543107	6.49e-05	0.000251862
KBU69_RS17925		0.543429	0.000304967	0.00102618
KBU69_RS01740		0.544641	1.09e-06	6.05e-06
KBU69_RS03760		0.548577	1.25e-08	1.02e-07
ubiG		0.548674	9.67e-10	9.39e-09
KBU69_RS02570		0.548816	2.46e-07	1.56e-06
mnmC		0.549593	1.75e-08	1.39e-07
KBU69_RS04845		0.5496	0.00196614	0.00554401
gyrA	DNA topoisomerase (ATP-hydrolyzing) subunit A	0.550319	9.03e-10	8.87e-09
KBU69_RS05340		0.551008	0.0132757	0.0303458
corA		0.55242	4.2e-08	3.07e-07
KBU69_RS00230		0.552456	0.00157018	0.00453087
HS658_RS00280		0.552591	9.25e-17	2.39e-15
KBU69_RS00980		0.553169	1.73e-05	7.62e-05
KBU69_RS02370		0.55486	0.000220802	0.000761106
KBU69_RS04220		0.555281	3.78e-07	2.28e-06
KBU69_RS20880		0.555318	0.000932814	0.00283922
arnB		0.556081	0.000232504	0.000796997
KBU69_RS02765		0.5561	0.00191108	0.00540726
parC	DNA topoisomerase IV subunit A	0.556733	2.27e-10	2.46e-09
traF	Pilus extensin/Disulfide bonds for T4SS assembly	0.559814	0.00199551	0.00562362
aas		0.563386	5.73e-07	3.37e-06
xylA		0.56396	3.64e-13	6.09e-12
KBU69_RS02685		0.564567	6.63e-14	1.25e-12
rbbA		0.564571	8.25e-07	4.7e-06
nadA		0.565835	0.00133524	0.00391928
nupC		0.566796	6.42e-08	4.56e-07
KBU69_RS22605		0.567147	8e-06	3.74e-05
KBU69_RS02190		0.567738	0.00351296	0.00933076
KBU69_RS02485		0.568287	1.27e-05	5.73e-05
KBU69_RS13810		0.568729	0.0145067	0.0326831
metG	Methionine-tRNA ligase	0.569371	1.64e-09	1.55e-08
ispD		0.570467	2.03e-11	2.62e-10
KBU69_RS03150		0.572379	0.000246492	0.000841852
KBU69_RS18520		0.573073	0.0119134	0.027505
mglB		0.574484	4.03e-07	2.43e-06
KBU69_RS19835		0.574849	0.0124887	0.0287257
KBU69_RS01315		0.574921	7.41e-05	0.000284528
ffh		0.576149	1.04e-13	1.89e-12
araH		0.57639	3.99e-05	0.000162008
KBU69_RS02840		0.577072	6.07e-07	3.54e-06
rph		0.579368	7.46e-08	5.25e-07
KBU69_RS01600		0.580031	0.000409308	0.00134522
KBU69_RS02295		0.582186	2.6e-06	1.32e-05
KBU69_RS19770		0.582399	0.00024773	0.000845085
cybC		0.583055	1.29e-12	1.96e-11
KBU69_RS18815		0.583169	1.78e-06	9.47e-06
KBU69_RS13805		0.583866	0.00110471	0.00330745
KBU69_RS19345		0.584524	0.0184397	0.0403129
KBU69_RS04250		0.584677	0.00889879	0.0212908
amiA		0.584715	3.93e-05	0.000159888
KBU69_RS03225		0.585362	1.44e-06	7.8e-06
dnaK		0.588774	6.39e-08	4.54e-07
cysZ	Sulfate transporter CysZ	0.588818	5.18e-05	0.000205426
rluD		0.590543	9.41e-11	1.09e-09
ptsJ		0.590713	1.29e-07	8.75e-07
bamC		0.592821	4.06e-09	3.53e-08
rnc		0.592875	4.02e-12	5.69e-11
ulaA		0.593756	7.1e-05	0.000273306
htpG		0.595126	2.67e-07	1.67e-06
KBU69_RS20345		0.597543	2.98e-06	1.5e-05
cysK	Cysteine synthase A	0.598371	3.37e-09	3e-08
yegQ		0.601049	2.31e-11	2.95e-10
KBU69_RS15970		0.603509	2.98e-07	1.85e-06
ulaC		0.609069	0.000118021	0.000430856
livH		0.609885	1.5e-05	6.68e-05
pckA		0.610389	1.61e-13	2.84e-12
KBU69_RS01630		0.610599	2.48e-07	1.57e-06
KBU69_RS01370		0.610688	0.000101076	0.000375241
endA		0.611363	2.22e-05	9.51e-05
kbl		0.612843	2.36e-07	1.5e-06
arnA		0.614866	1.81e-08	1.43e-07
KBU69_RS04940		0.61488	7.09e-10	7.11e-09
arnD		0.615471	2.29e-08	1.78e-07
astB		0.616546	2.53e-07	1.59e-06
phnR		0.617051	7.75e-07	4.45e-06
KBU69_RS02895		0.61827	5.4e-06	2.61e-05
KBU69_RS02065		0.618972	0.00100898	0.00304667
fadB		0.619905	3.31e-06	1.66e-05
proX		0.620007	9.74e-09	8.07e-08
hutU		0.620713	2.2e-09	2.02e-08
trbB		0.622044	0.00300633	0.00813371
KBU69_RS01980		0.623701	1.76e-07	1.15e-06
KBU69_RS00405		0.623724	0.00254574	0.00701035
KBU69_RS02135		0.623978	6.65e-06	3.16e-05
araA		0.626777	2.99e-05	0.000124563
KBU69_RS01415		0.627004	0.00705988	0.017353
KBU69_RS03580		0.629326	1.92e-06	1.01e-05
KBU69_RS01530		0.629711	5.16e-05	0.000205142
hscB		0.630912	5e-15	1.08e-13
prmB		0.637757	8.62e-13	1.35e-11
KBU69_RS25810		0.640306	6.31e-05	0.000245696
fsa		0.641782	6.65e-07	3.85e-06
KBU69_RS04075		0.643601	8.56e-08	5.98e-07
KBU69_RS24910		0.64547	0.00109326	0.00327913
cvpA		0.647607	0.000796835	0.00245712
KBU69_RS20490		0.647952	7.53e-08	5.29e-07
KBU69_RS18645		0.65101	0.0115925	0.0268391
folX		0.653127	1.94e-07	1.27e-06
argO		0.654376	8.87e-06	4.12e-05
KBU69_RS10190		0.656636	5.7e-05	0.000224131
gutQ		0.657029	9.67e-08	6.69e-07
pncC		0.657071	1.98e-08	1.55e-07
guaA		0.659728	2.07e-14	4.21e-13
KBU69_RS17890		0.661117	6.51e-06	3.11e-05
menF		0.664978	5.47e-07	3.22e-06
KBU69_RS02155		0.665152	0.000476506	0.00154248
tdh		0.665616	2.93e-09	2.63e-08
KBU69_RS20140		0.665785	2.14e-06	1.12e-05
KBU69_RS02165		0.66615	7.07e-05	0.000272434
KBU69_RS11150		0.668944	0.000630537	0.00199408
apbE		0.669473	5.14e-12	7.22e-11
HS658_RS00050		0.669579	1.04e-11	1.39e-10
KBU69_RS00260		0.671225	0.00243923	0.00675469
KBU69_RS02375		0.671888	7.18e-05	0.000275996
amiC		0.672482	4.59e-08	3.35e-07
xylF		0.672885	4.23e-10	4.37e-09
KBU69_RS19970		0.674102	4.2e-06	2.06e-05
astE		0.6757	1.27e-05	5.73e-05
dppA		0.680399	4.75e-07	2.83e-06
HS658_RS00400		0.681868	9.19e-05	0.000344736
KBU69_RS11420		0.682632	0.000673125	0.00211523
arnC		0.68296	1.21e-06	6.66e-06
norR		0.686865	2.99e-10	3.17e-09
KBU69_RS00475		0.686971	1.85e-05	8.13e-05
KBU69_RS23085		0.689245	1.73e-11	2.25e-10
KBU69_RS02760		0.690192	2.05e-07	1.34e-06
rodZ		0.690461	3.05e-14	6.08e-13
HS658_RS00045		0.691305	5.56e-25	3.02e-23
lepA		0.692326	6.37e-13	1.04e-11
KBU69_RS02060		0.693966	0.000593655	0.00188831
xseA		0.696067	7.87e-06	3.69e-05
KBU69_RS23565		0.697197	1.28e-05	5.74e-05
traA	Pilin (Major subunit of the pilus)	0.698106	7.71e-06	3.62e-05
clpB		0.69922	5.18e-07	3.06e-06
KBU69_RS01220		0.699501	1.09e-09	1.05e-08
uxaC		0.700604	2.68e-06	1.36e-05
KBU69_RS20565		0.703526	3.98e-06	1.96e-05
csiE		0.704473	1.64e-08	1.3e-07
KBU69_RS02490		0.705086	3.22e-10	3.4e-09
cpxP		0.706044	0.00674916	0.0166805
KBU69_RS04245		0.706989	4.8e-05	0.000192167
purL	Phosphoribosylformylglycinamidine synthase	0.707682	1.25e-11	1.66e-10
KBU69_RS02070		0.708932	0.000375311	0.00124508
araC		0.709129	5.37e-11	6.42e-10
KBU69_RS13190		0.709943	0.00039167	0.00129327
KBU69_RS15300		0.710078	1.63e-06	8.73e-06
KBU69_RS25700		0.710929	9.26e-08	6.42e-07
rapA		0.712509	7.23e-13	1.15e-11
KBU69_RS13120		0.712767	0.018817	0.0410107
KBU69_RS03035		0.713883	6.99e-06	3.31e-05
KBU69_RS01225		0.716467	2.62e-09	2.38e-08
KBU69_RS01585		0.717419	8.65e-05	0.000326913
KBU69_RS20045		0.72307	0.00035925	0.001195
KBU69_RS02660		0.724804	0.000558553	0.00178585
dapE		0.727448	4.05e-09	3.53e-08
KBU69_RS02770		0.732162	5.85e-06	2.81e-05
livJ		0.732462	1.24e-10	1.42e-09
ulaB		0.732807	3.8e-05	0.000155045
KBU69_RS19035		0.733444	0.000744099	0.00231035
KBU69_RS25270		0.737863	0.00321817	0.00864063
KBU69_RS22235		0.7379	1.08e-09	1.04e-08
aspA		0.738121	2.41e-11	3.07e-10
uxuA		0.742247	5.56e-09	4.76e-08
KBU69_RS21465		0.744937	0.00216384	0.00605313
pspG		0.744986	0.000258787	0.000879166
KBU69_RS25630		0.745445	3.15e-05	0.000130739
hutH		0.746586	4.5e-14	8.65e-13
pat		0.746633	3.3e-11	4.12e-10
bet		0.747195	0.0168491	0.0372641
KBU69_RS25655		0.751313	0.00496574	0.0126589
KBU69_RS13710		0.752225	5.03e-25	2.76e-23
KBU69_RS00680		0.752545	6.76e-09	5.7e-08
KBU69_RS11430		0.752962	2.55e-10	2.74e-09
KBU69_RS23685		0.75868	0.000147269	0.000528267
KBU69_RS01230		0.758734	3.29e-12	4.68e-11
acs		0.759907	1.89e-06	9.97e-06
gltS	Sodium/glutamate symporter	0.7611	5.27e-05	0.000208215
KBU69_RS00720		0.762499	1.03e-08	8.49e-08
ssb1		0.763471	1.93e-12	2.84e-11
garL		0.765893	1.69e-06	9.01e-06
astD		0.769367	4.02e-06	1.98e-05
glpA		0.771946	6.14e-05	0.00023969
KBU69_RS04910		0.772492	1.08e-06	5.98e-06
KBU69_RS02005		0.776782	8.02e-05	0.000305132
KBU69_RS13275		0.779196	0.00129223	0.00380435
nrdI		0.784187	7.89e-05	0.000301124
KBU69_RS02720		0.784212	1.07e-06	5.95e-06
traB	Cell envelope-spanning channel (Pilus extension)	0.790033	5.68e-10	5.78e-09
KBU69_RS03210		0.79241	4.88e-05	0.000195061
gspS		0.792877	8.58e-11	9.98e-10
KBU69_RS05790		0.796196	2.2e-12	3.24e-11
ibaG		0.797059	9.58e-10	9.34e-09
KBU69_RS25020		0.797974	1.41e-15	3.32e-14
dinG	ATP-dependent DNA helicase DinG	0.801571	2.18e-07	1.4e-06
tadA		0.801726	3.13e-10	3.3e-09
HS658_RS00010		0.803338	3.25e-08	2.44e-07
lldP		0.803795	0.000488941	0.0015817
dppB		0.805413	3.29e-12	4.68e-11
KBU69_RS07965	Alpha/beta fold hydrolase	0.808656	6.7e-13	1.07e-11
KBU69_RS22700	Lysophospholipid acyltransferase family protein	0.811047	0.0107052	0.0250074
KBU69_RS20370	ABC transporter ATP-binding protein	0.813838	0.0017897	0.0050842
dppC	Dipeptide ABC transporter permease DppC	0.815896	2.88e-11	3.62e-10
KBU69_RS20270	DUF485 domain-containing protein	0.819814	0.000623286	0.00197241
HS658_RS00015	DUF2726 domain-containing protein	0.820046	1.89e-09	1.76e-08
cbl	HTH-type transcriptional regulator Cbl	0.822912	0.000326143	0.00109001
KBU69_RS11450	Glycosyltransferase family 9 protein	0.823066	2.33e-08	1.8e-07
KBU69_RS06515	Protease inhibitor I42 family protein	0.824555	0.00031515	0.00105756
KBU69_RS01440	Non-oxidative hydroxyarylic acid decarboxylases subunit C	0.828763	0.00279366	0.0076083
KBU69_RS15210	Sucrose-6-phosphate hydrolase	0.83137	2.54e-10	2.74e-09
KBU69_RS03715	UbiX family flavin prenyltransferase	0.834792	4.65e-07	2.77e-06
iraM	Anti-adapter protein IraM	0.835095	0.00622628	0.0155202
trxC	Thioredoxin TrxC	0.835501	1.64e-06	8.75e-06
nrdG	Anaerobic ribonucleoside-triphosphate reductase-activating protein	0.836167	1.09e-13	1.97e-12
KBU69_RS02550	ROK family transcriptional regulator	0.8391	2.27e-07	1.45e-06
KBU69_RS01110	YgdI/YgdR family lipoprotein	0.839437	4.07e-06	2e-05
ibpA	Small heat shock chaperone IbpA	0.839446	8.17e-07	4.66e-06
trmJ	tRNA (cytosine(32)/uridine(32)-2'-O)-methyltransferase TrmJ	0.839864	1.35e-10	1.54e-09
KBU69_RS00380	Hypothetical protein	0.840064	0.00166038	0.00476058
KBU69_RS18535	PTS sugar transporter subunit IIB	0.843607	0.00114172	0.00340794
KBU69_RS13780	Biofilm development regulator YmgB/AriR family protein	0.848873	1.32e-05	5.91e-05
traW	Pilus synthesis/extension	0.849312	0.000267641	0.000907373
KBU69_RS02035	Sigma-54-dependent Fis family transcriptional regulator	0.850564	1.78e-05	7.84e-05
coaE	Dephospho-CoA kinase	0.850986	2.99e-12	4.32e-11
KBU69_RS11425	SDR family oxidoreductase	0.851461	4.64e-06	2.27e-05
purN	Phosphoribosylglycinamide formyltransferase	0.854066	2.41e-16	6.07e-15
treC	Alpha,alpha-phosphotrehalase	0.856479	1.14e-15	2.72e-14
KBU69_RS03040	DUF2919 domain-containing protein	0.856759	6.3e-07	3.66e-06
KBU69_RS02030	LysR family transcriptional regulator	0.858528	2.18e-08	1.69e-07
KBU69_RS01780	DNA-binding transcriptional repressor	0.859789	1.48e-12	2.21e-11
deoD	Purine-nucleoside phosphorylase	0.862888	6.02e-18	1.8e-16
cysW	Sulfate/thiosulfate ABC transporter permease CysW	0.869927	0.000309099	0.00103867
KBU69_RS25645	Fimbrial protein	0.871091	1.91e-06	1.01e-05
HS658_RS00405	ParB/RepB/Spo0J family partition protein	0.873999	1.51e-09	1.43e-08
purM	Phosphoribosylformylglycinamidine cyclo-ligase	0.876754	3.08e-16	7.64e-15
KBU69_RS22720	ABC transporter permease	0.87734	0.00115358	0.00343711
KBU69_RS24760	Winged helix-turn-helix transcriptional regulator	0.878386	0.000197074	0.000687463
tauA	Taurine ABC transporter substrate-binding protein	0.879324	0.0064903	0.0161052
traK	Cell envelope-spanning channel (pilus assembly)	0.879476	1.12e-08	9.11e-08
treB	PTS trehalose transporter subunit IIBC	0.879927	7.4e-19	2.45e-17
KBU69_RS04645	Response regulator transcription factor	0.881489	9.98e-05	0.000371524
phnK	Phosphonate C-P lyase system protein PhnK	0.881959	0.00496845	0.0126593
KBU69_RS18530	PTS mannose/fructose/sorbose/N-acetylgalactosamine transporter subunit IIC	0.888595	1.91e-05	8.33e-05
nrdE	Class 1b ribonucleoside-diphosphate reductase subunit alpha	0.889113	2.09e-06	1.1e-05
KBU69_RS21735	Alpha/beta hydrolase	0.890267	4.37e-14	8.43e-13
KBU69_RS02075	Transporter substrate-binding domain-containing protein	0.892982	3.02e-13	5.12e-12
pssA	CDP-diacylglycerol--serine O-phosphatidyltransferase	0.89346	2.62e-16	6.57e-15
KBU69_RS22715	ABC transporter ATP-binding protein	0.897097	0.00370254	0.00978699
KBU69_RS03755	Hypothetical protein	0.899799	5.24e-05	0.000207552
fucA	L-fuculose-phosphate aldolase	0.90056	3.48e-06	1.73e-05
KBU69_RS22020	Esterase	0.909986	2.61e-20	9.69e-19
KBU69_RS02140	Multidrug efflux RND transporter periplasmic adaptor subunit OqxA10	0.914629	0.00018654	0.000653485
KBU69_RS20630	PTS sugar transporter subunit IIA	0.917713	0.00135508	0.00396812
KBU69_RS02160	Hypothetical protein	0.918721	9.88e-13	1.54e-11
KBU69_RS15195	Aminoimidazole riboside kinase	0.919547	2.55e-06	1.3e-05
KBU69_RS00685	Carbohydrate ABC transporter permease	0.925784	8.96e-08	6.24e-07
KBU69_RS13670	Hypothetical protein	0.933715	0.00255869	0.00703818
glpT	Glycerol-3-phosphate transporter	0.938443	5.09e-07	3.01e-06
KBU69_RS03200	EAL domain-containing protein	0.942573	1.02e-07	7.01e-07
fimE	Type 1 fimbria switch DNA invertase FimE	0.94325	1.31e-05	5.89e-05
garR	2-hydroxy-3-oxopropionate reductase	0.94669	2.48e-08	1.9e-07
KBU69_RS00690	Carbohydrate ABC transporter permease	0.953171	4.16e-07	2.49e-06
KBU69_RS20625	SDR family oxidoreductase	0.956871	0.000157233	0.000559945
traE	Pilus assembly	0.958116	1.26e-06	6.93e-06
KBU69_RS24555	MFS transporter	0.960733	2.66e-07	1.67e-06
KBU69_RS20635	Mannose/fructose/sorbose PTS transporter subunit IIB	0.965027	0.00830699	0.0200495
HS658_RS00470	Transglycosylase SLT domain-containing protein	0.966806	3.95e-05	0.000160716
KBU69_RS11145	Metal-dependent hydrolase	0.976335	4.06e-07	2.44e-06
KBU69_RS16720	Amino acid ABC transporter permease	0.982962	8.46e-07	4.8e-06
KBU69_RS05000	Bifunctional diguanylate cyclase/phosphodiesterase	0.987525	1.17e-07	8e-07
mntP	Manganese efflux pump MntP	0.992508	2.23e-11	2.86e-10
KBU69_RS03830	LysR family transcriptional regulator	1.00692	5.28e-13	8.64e-12
HS658_RS00005	PIN domain-containing protein	1.01488	9.03e-07	5.1e-06
KBU69_RS16725	Amino acid ABC transporter permease	1.01975	1.57e-06	8.45e-06
lldR	Transcriptional regulator LldR	1.02915	7.28e-10	7.29e-09
KBU69_RS25780	LuxR family transcriptional regulator	1.0307	2.09e-17	5.84e-16
proW	Glycine betaine/L-proline ABC transporter	1.03143	2.32e-15	5.33e-14
KBU69_RS02055	Fimbria/pilus outer membrane usher protein	1.03417	9.21e-07	5.19e-06
cysN	Sulfate adenylyltransferase subunit CysN	1.04571	1.68e-05	7.43e-05
deoB	Phosphopentomutase	1.04706	5.32e-34	9.07e-32
KBU69_RS19930	Winged helix-turn-helix domain-containing protein	1.05294	0.00986486	0.0232977
HS658_RS00465	DUF5983 family protein	1.05317	0.000165955	0.000588038
KBU69_RS10215	Aspartate aminotransferase family protein	1.06088	2.03e-07	1.32e-06
guaB	IMP dehydrogenase	1.07145	4.45e-25	2.47e-23
nadB	L-aspartate oxidase	1.07199	3.4e-08	2.54e-07
KBU69_RS05630	VirK/YbjX family protein	1.07214	1.34e-20	5.13e-19
KBU69_RS01580	Nitrous oxide-stimulated promoter family protein	1.07769	2.68e-08	2.04e-07
HS658_RS00440	Hypothetical protein	1.08131	7.85e-11	9.24e-10
soxS	Superoxide response transcriptional regulator SoxS	1.08464	9.71e-06	4.48e-05
ibpB	Small heat shock chaperone IbpB	1.09025	7.37e-09	6.17e-08
KBU69_RS22015	Carbohydrate porin	1.09277	1.14e-05	5.19e-05
HS658_RS00485	TraY domain-containing protein	1.0936	1.69e-07	1.11e-06
nrdH	Glutaredoxin-like protein NrdH	1.09364	9.27e-06	4.29e-05
KBU69_RS05175	Na+/H+ antiporter	1.1038	2.55e-10	2.74e-09
dsdA	D-serine ammonia-lyase	1.11572	1.47e-13	2.61e-12
uvrB	Excinuclease ABC subunit UvrB	1.12028	1.61e-17	4.61e-16
nrdB	Class Ia ribonucleoside-diphosphate reductase subunit beta	1.14532	1.29e-24	6.73e-23
yfaE	Class I ribonucleotide reductase maintenance protein YfaE	1.16008	6.64e-14	1.25e-12
gspC	Type II secretion system protein GspC	1.16418	0.00755815	0.0184402
stpA	DNA-binding protein StpA	1.17501	9.48e-13	1.48e-11
HS658_RS00480	Transcriptional regulator TraJ family protein	1.18314	2.51e-08	1.92e-07
ruvB	Holliday junction branch migration DNA helicase RuvB	1.2016	1.26e-23	6.28e-22
KBU69_RS17595	Hypothetical protein	1.20663	6.9e-13	1.1e-11
mrkH	Transcriptional activator MrkH	1.21511	6.6e-07	3.83e-06
KBU69_RS18540	PTS sugar transporter subunit IIA	1.22946	3.78e-05	0.000154464
KBU69_RS00240	Transporter substrate-binding domain-containing protein	1.22991	4e-09	3.49e-08
KBU69_RS20495	Hypothetical protein	1.231	5e-15	1.08e-13
traV	Lipoprotein (pilus extension)	1.24077	0.000165351	0.000586742
rmuC	DNA recombination protein RmuC	1.25485	4.38e-26	2.7e-24
ruvA	Holliday junction branch migration protein RuvA	1.2607	1.24e-19	4.35e-18
KBU69_RS13260	Tyrosine-type recombinase/integrase	1.2617	4.8e-11	5.79e-10
KBU69_RS05625	Ecr family regulatory small membrane protein	1.27944	3.84e-09	3.37e-08
KBU69_RS02050	Molecular chaperone	1.28782	1.36e-07	9.14e-07
setB	Sugar efflux transporter SetB	1.29231	3.69e-13	6.17e-12
leuO	Transcriptional regulator LeuO	1.31832	1.11e-06	6.16e-06
cysA	Sulfate/thiosulfate ABC transporter ATP-binding protein CysA	1.33401	1.12e-07	7.62e-07
HS658_RS00375	Hypothetical protein	1.33907	5.33e-08	3.84e-07
rcsA	Transcriptional regulator RcsA	1.3423	3.38e-14	6.66e-13
KBU69_RS18230	Hypothetical protein	1.36691	1.41e-05	6.32e-05
garD	Galactarate dehydratase	1.37178	8.42e-11	9.82e-10
uvrA	Excinuclease ABC subunit UvrA	1.37273	3.38e-63	2.39e-60
nrdD	Anaerobic ribonucleoside-triphosphate reductase	1.3734	7.81e-22	3.3e-20
KBU69_RS01800	PTS glucitol/sorbitol transporter subunit IIB	1.37696	5.61e-11	6.68e-10
KBU69_RS24935	OB-fold putative lipoprotein	1.37858	0.000303866	0.00102317
KBU69_RS02045	Fimbrial protein	1.37932	4.02e-08	2.97e-07
KBU69_RS00355	EmrA/EmrK family multidrug efflux transporter periplasmic adaptor subunit	1.39149	4.9e-06	2.39e-05
KBU69_RS02755	MFS transporter	1.39779	4.92e-15	1.07e-13
KBU69_RS22185	Alpha-glucoside-specific PTS transporter subunit IIBC	1.3982	6.99e-18	2.07e-16
KBU69_RS00250	Fimbria/pilus outer membrane usher protein	1.4024	0.000132613	0.000479874
cho	Excinuclease Cho	1.4151	6.43e-23	3e-21
cysJ	NADPH-dependent assimilatory sulfite reductase flavoprotein subunit	1.42675	3.02e-13	5.12e-12
traL	Pilus assembly	1.42675	1.36e-14	2.8e-13
KBU69_RS01575	LysR family transcriptional regulator	1.45011	4.53e-20	1.65e-18
srlD	Sorbitol-6-phosphate dehydrogenase	1.4639	4.29e-11	5.22e-10
HS658_RS00530	Hypothetical protein	1.47057	0.000703356	0.00219488
polB	DNA polymerase II	1.48185	4.26e-27	2.85e-25
KBU69_RS02750	Anaerobic sulfatase maturase	1.48603	3.27e-15	7.39e-14
KBU69_RS15375		1.48993	2.11e-06	1.1e-05
KBU69_RS16985	GNAT family N-acetyltransferase	1.49598	3.82e-26	2.39e-24
KBU69_RS15205	Sucrose-specific PTS transporter subunit IIBC	1.49787	1.09e-27	7.91e-26
KBU69_RS00390	SDR family oxidoreductase	1.52386	1.11e-10	1.28e-09
ssb	Single-stranded DNA-binding protein SSB	1.52692	1.67e-31	2.12e-29
cysD	Sulfate adenylyltransferase subunit CysD	1.54649	4.29e-13	7.14e-12
KBU69_RS19585	Oligosaccharide MFS transporter	1.55194	1.8e-06	9.52e-06
cysC	Adenylyl-sulfate kinase	1.55545	0.001302	0.00382855
KBU69_RS20055	LuxR C-terminal-related transcriptional regulator	1.56238	2.79e-08	2.11e-07
hycI	Hydrogenase maturation peptidase HycI	1.60457	3.8e-17	1.04e-15
dsdX	D-serine transporter DsdX	1.62269	9.36e-25	4.92e-23
KBU69_RS15200	Carbohydrate porin	1.63952	2.35e-20	8.79e-19
nrdA	Class 1a ribonucleoside-diphosphate reductase subunit alpha	1.64805	2.74e-57	1.35e-54
KBU69_RS05090	SDR family NAD(P)-dependent oxidoreductase	1.65629	1.24e-11	1.65e-10
sulA	SOS-induced cell division inhibitor SulA	1.67596	7.1e-22	3.05e-20
KBU69_RS00235	FUSC family protein	1.68208	3.62e-08	2.69e-07
srlB	PTS glucitol/sorbitol transporter subunit IIA	1.6886	4.97e-11	5.98e-10
nrdF	Class 1b ribonucleoside-diphosphate reductase subunit beta	1.72659	1.09e-11	1.46e-10
KBU69_RS00335	Ammonium transporter	1.73296	5.17e-08	3.74e-07
KBU69_RS16715	Amino acid ABC transporter ATP-binding protein	1.75149	3.61e-23	1.7e-21
dinB	DNA polymerase IV	1.76495	2.49e-34	4.56e-32
HS658_RS00460	DUF932 domain-containing protein	1.82577	8.05e-19	2.65e-17
dinF	MATE family efflux transporter DinF	1.82672	8.56e-44	2.82e-41
KBU69_RS00375	CrcB family protein	1.86196	3.59e-27	2.43e-25
lexA	Transcriptional repressor LexA	1.87536	5.29e-41	1.45e-38
proV	Glycine betaine/L-proline ABC transporter ATP-binding protein ProV	1.89978	1.41e-22	6.4e-21
KBU69_RS00350	DHA2 family efflux MFS transporter permease subunit	1.91045	4.8e-17	1.28e-15
cysT	Sulfate/thiosulfate ABC transporter permease CysT	1.9142	2.51e-23	1.22e-21
KBU69_RS11445	DinI-family protein	1.95858	1.31e-58	7.2e-56
cysP	Thiosulfate/sulfate ABC transporter substrate-binding protein CysP	1.95979	4.28e-15	9.43e-14
KBU69_RS03345	LexA family transcriptional regulator	1.98191	3.25e-22	1.43e-20
bamE	Outer membrane protein assembly factor BamE	1.99857	8.96e-34	1.48e-31
mrkI	Transcriptional regulator MrkI	1.99936	1.81e-12	2.68e-11
KBU69_RS01805	PTS glucitol/sorbitol transporter subunit IIC	2.09357	2.62e-12	3.81e-11
KBU69_RS16710	ABC transporter substrate-binding protein	2.1081	3.74e-16	9.19e-15
KBU69_RS22240	GNAT family N-acetyltransferase	2.12015	7.83e-62	4.84e-59
KBU69_RS18465	LuxR C-terminal-related transcriptional regulator	2.12684	9.88e-07	5.53e-06
recX	Recombination regulator RecX	2.18984	1.14e-50	4.34e-48
tisB	Type I toxin-antitoxin system toxin TisB	2.20676	1.39e-17	4.01e-16
KBU69_RS03550	Hypothetical protein	2.23075	2.22e-13	3.85e-12
KBU69_RS13235	Hypothetical protein	2.2628	3.43e-07	2.09e-06
KBU69_RS04935	FUSC family protein	2.27758	6.71e-43	2.07e-40
dinI	DNA damage-inducible protein I	2.30117	2.25e-51	9.25e-49
KBU69_RS05585	YebG family protein	2.37306	6.84e-19	2.28e-17
mkrJ	Phosphodiesterase MrkJ	2.38407	1.47e-36	2.91e-34
KBU69_RS13225	Phage filamentation protein Fil family protein	2.40059	4.16e-07	2.49e-06
sbmC	DNA gyrase inhibitor SbmC	2.42493	4.43e-26	2.7e-24
KBU69_RS03285	Hypothetical protein	2.44488	1.54e-20	5.82e-19
KBU69_RS01725	SymE family type I addiction module toxin	2.45974	3.17e-30	3.48e-28
KBU69_RS03295	Site-specific integrase	2.46128	1.75e-18	5.48e-17
KBU69_RS03305	Hypothetical protein	2.49688	7.4e-27	4.88e-25
KBU69_RS13230	Phage regulatory CII family protein	2.50177	2.26e-06	1.17e-05
KBU69_RS05590	Tellurite resistance TerB family protein	2.51536	9.62e-23	4.44e-21
KBU69_RS03565	Hypothetical protein	2.5653	1.19e-38	2.93e-36
KBU69_RS11440	Translesion error-prone DNA polymerase V autoproteolytic subunit	2.57516	1.7e-53	7.63e-51
KBU69_RS13220	DUF5347 family protein	2.62664	1.26e-06	6.92e-06
KBU69_RS03350	Cro/CI family transcriptional regulator	2.64589	1.49e-21	6.07e-20
KBU69_RS11435	Y-family DNA polymerase	2.68663	6.57e-121	1.62e-117
KBU69_RS03355	YmfL family putative regulatory protein	2.73666	1.26e-21	5.19e-20
recA	Recombinase RecA	2.75201	3.34e-37	6.88e-35
KBU69_RS03385	DUF1133 family protein	2.76179	6.4e-25	3.4e-23
KBU69_RS13200	Hypothetical protein	2.78082	3.38e-16	8.35e-15
HS658_RS00305	Y-family DNA polymerase	2.7881	7.67e-76	7.59e-73
KBU69_RS00345	DUF308 domain-containing protein	2.84154	8.34e-21	3.22e-19
KBU69_RS03560	Hypothetical protein	2.9056	7.86e-33	1.18e-30
KBU69_RS03375	RusA family crossover junction endodeoxyribonuclease	2.91491	3.94e-21	1.58e-19
KBU69_RS03365	Conserved phage C-terminal domain-containing protein	2.92817	3.19e-23	1.52e-21
KBU69_RS03300	Site-specific integrase	2.95325	1.16e-30	1.33e-28
KBU69_RS03380	DUF968 domain-containing protein	2.97856	7.29e-29	6.55e-27
KBU69_RS03360	DUF4222 domain-containing protein	2.98931	2.37e-22	1.05e-20
rdgC	Recombination-associated protein RdgC	2.99531	1.13e-31	1.51e-29
KBU69_RS03325	Hypothetical protein	3.03985	2.33e-26	1.5e-24
umuD	Protein UmuD	3.05522	1.97e-79	2.44e-76
KBU69_RS03370	Dam family site-specific DNA-(adenine-N6)-methyltransferase	3.09675	2.59e-23	1.24e-21
KBU69_RS03555	Hypothetical protein	3.12266	3.8e-25	2.14e-23
KBU69_RS03425	DUF2560 family protein	3.12699	2.33e-28	1.85e-26
KBU69_RS03510	Phage tail assembly chaperone family protein TAC	3.13418	5.97e-25	3.21e-23
recN	DNA repair protein RecN	3.13995	4.96e-32	7.21e-30
KBU69_RS03320	Hypothetical protein	3.16223	6.25e-29	5.72e-27
KBU69_RS03335	Hypothetical protein	3.17084	1.4e-26	9.1e-25
KBU69_RS03470	Phage major capsid protein	3.18411	2.05e-23	1.02e-21
KBU69_RS13215	DUF2732 family protein	3.19618	1.54e-20	5.82e-19
KBU69_RS03475	Hypothetical protein	3.19772	1.74e-29	1.76e-27
KBU69_RS03465	HK97 family phage prohead protease	3.227	1.81e-27	1.29e-25
KBU69_RS03430	Hypothetical protein	3.22988	3.51e-28	2.67e-26
KBU69_RS03440	Hypothetical protein	3.23167	1e-13	1.84e-12
KBU69_RS03330	Hypothetical protein	3.24997	4.34e-28	3.25e-26
KBU69_RS03420	Hypothetical protein	3.25181	7.17e-26	4.27e-24
KBU69_RS03485	Hypothetical protein	3.25918	1.46e-29	1.5e-27
KBU69_RS03435	HNH endonuclease	3.26558	4.11e-15	9.11e-14
KBU69_RS03480	Head-tail connector protein	3.26822	1.04e-28	9.06e-27
KBU69_RS03310	AlpA family transcriptional regulator	3.27794	7.17e-31	8.44e-29
KBU69_RS03445	Phage terminase small subunit P27 family	3.2868	3.01e-27	2.07e-25
KBU69_RS03395	TAXI family TRAP transporter solute-binding subunit	3.29312	5.83e-28	4.3e-26
KBU69_RS03505	Phage tail tube protein	3.29546	2.83e-26	1.79e-24
KBU69_RS03490	Phage head closure protein	3.30003	2.56e-28	2.01e-26
KBU69_RS03400	Phage holin family protein	3.30457	1.78e-33	2.75e-31
KBU69_RS13210	TraR/DksA family transcriptional regulator	3.32859	6.58e-13	1.07e-11
KBU69_RS03415	Hypothetical protein	3.33687	6.43e-16	1.57e-14
KBU69_RS03495	HK97-gp10 family putative phage morphogenesisprotein	3.35946	2.63e-27	1.83e-25
KBU69_RS03460	Phage portal protein	3.36158	5.41e-29	5.04e-27
KBU69_RS03500	Phage tail	3.36164	1.83e-29	1.81e-27
KBU69_RS03515	Hypothetical protein	3.36524	2.37e-29	2.26e-27
KBU69_RS03525	Phage tail tape measure C-terminal domain-containing protein	3.37353	8.67e-32	1.19e-29
KBU69_RS03405	Phage holin family protein	3.37876	2.88e-28	2.22e-26
KBU69_RS03450	Terminase large subunit	3.38843	2.02e-30	2.27e-28
KBU69_RS03410	Glycoside hydrolase family 19 protein	3.39486	1.39e-25	8.2e-24
KBU69_RS03535	DUF1833 family protein/ArsR family transcriptional regulator	3.41277	2.2e-28	1.78e-26
KBU69_RS03540	Nitrite transporter	3.42015	8.92e-17	2.32e-15
KBU69_RS03570	Hypothetical protein	3.43801	1.38e-37	3.11e-35
KBU69_RS03455	Hypothetical protein	3.44491	1.36e-28	1.14e-26
KBU69_RS03530	Hypothetical protein	3.45336	9.93e-30	1.04e-27
KBU69_RS03545	phage tail protein	3.46739	3.25e-30	3.5e-28
KBU69_RS03390	tRNA-Thr	3.53258	8.28e-38	1.95e-35
KBU69_RS22190	6-phospho-alpha-glucosidase	3.55281	6.3e-186	3.12e-182
KBU69_RS03575	Translesion error-prone DNA polymerase V subunit UmuD/Hypothetical protein	3.57775	1.11e-41	3.22e-39
